# Supplementary material for: Transcriptional factor ATF3 impairs KSHV lytic replication by suppressing the expression of viral bZIP protein K8
Source: PLoS Pathog. 2026 May 11;22(5):e1014222. doi: 10.1371/journal.ppat.1014222 (PMC13178968; doi:10.1371/journal.ppat.1014222)
Supplement: S2 Table — (XLSX) [file ppat.1014222.s014.xlsx]

## Sheet: Sheet1
Accession	Description	Coverage [%]	# Peptides	# PSMs	# Unique Peptides	# AAs	MW [kDa]	calc. pI	Score Sequest HT: Sequest HT
D6W5C0	Spectrin beta chain OS=Homo sapiens OX=9606 GN=SPTBN1 PE=3 SV=1	39	65	89	60	2278	264.3	5.58	248.69
A0A384P5S9	Epididymis secretory sperm binding protein OS=Homo sapiens OX=9606 PE=2 SV=1	32	63	84	63	2452	282.1	5.34	242.4
A0A024R3T8	Poly [ADP-ribose] polymerase OS=Homo sapiens OX=9606 GN=PARP1 PE=4 SV=1	42	36	82	36	1014	113	8.88	237.28
B3KT06	Tubulin alpha chain OS=Homo sapiens OX=9606 PE=2 SV=1	61	16	50	4	416	46.3	5.14	158.58
B7Z1K5	Tubulin alpha chain OS=Homo sapiens OX=9606 PE=2 SV=1	45	15	49	3	519	57.7	5.07	153
P18847	Cyclic AMP-dependent transcription factor ATF-3 OS=Homo sapiens OX=9606 GN=ATF3 PE=1 SV=2	69	12	41	12	181	20.6	8.54	115.17
Q9BW34	EEF1D protein (Fragment) OS=Homo sapiens OX=9606 GN=EEF1D PE=2 SV=2	36	14	38	3	550	60.8	7.55	109.93
Q96EB6	NAD-dependent protein deacetylase sirtuin-1 OS=Homo sapiens OX=9606 GN=SIRT1 PE=1 SV=2	37	19	34	19	747	81.6	4.67	91.98
I3L2C7	Gem-associated protein 4 OS=Homo sapiens OX=9606 GN=GEMIN4 PE=1 SV=1	28	21	30	21	1047	118.7	6.19	85.77
Q9H6S0	3'-5' RNA helicase YTHDC2 OS=Homo sapiens OX=9606 GN=YTHDC2 PE=1 SV=2	22	22	31	1	1430	160.1	8.4	78.17
P06748	Nucleophosmin OS=Homo sapiens OX=9606 GN=NPM1 PE=1 SV=2	34	8	23	8	294	32.6	4.78	71.86
P05412	Transcription factor AP-1 OS=Homo sapiens OX=9606 GN=JUN PE=1 SV=2	32	6	21	6	331	35.7	8.76	71.24
A8K7F6	RNA helicase OS=Homo sapiens OX=9606 PE=2 SV=1	40	13	25	7	406	46.1	5.48	68.98
E9PL71	Elongation factor 1-delta (Fragment) OS=Homo sapiens OX=9606 GN=EEF1D PE=1 SV=1	44	6	24	0	187	20.8	5.01	68.7
O15355	Protein phosphatase 1G OS=Homo sapiens OX=9606 GN=PPM1G PE=1 SV=1	27	12	25	12	546	59.2	4.36	68
V9HW98	Epididymis luminal protein 2 OS=Homo sapiens OX=9606 GN=HEL2 PE=1 SV=1	53	10	22	9	255	29.2	4.74	59.29
A0A024R0A8	Adenosylhomocysteinase OS=Homo sapiens OX=9606 GN=AHCYL1 PE=2 SV=1	31	14	22	13	530	58.9	6.89	58.38
A0A0S2Z428	HCG2039812, isoform CRA_b (Fragment) OS=Homo sapiens OX=9606 GN=KRT6A PE=2 SV=1	35	17	24	8	564	60	8	58.26
Q6IAX2	60S ribosomal protein L21 OS=Homo sapiens OX=9606 GN=RPL21 PE=2 SV=1	38	6	19	6	160	18.6	10.49	57.01
E9PK25	Cofilin, non-muscle isoform OS=Homo sapiens OX=9606 GN=CFL1 PE=1 SV=1	43	9	19	6	204	22.7	8.34	56.27
Q9C0C9	(E3-independent) E2 ubiquitin-conjugating enzyme OS=Homo sapiens OX=9606 GN=UBE2O PE=1 SV=3	13	13	20	13	1292	141.2	5.12	56.16
A0A0F7KYT8	Fragile X mental retardation autosomal homolog variant p2K OS=Homo sapiens OX=9606 GN=FXR1 PE=2 SV=1	28	14	19	14	677	76.2	6.83	53.46
C9J6P4	Zinc finger CCCH-type antiviral protein 1 OS=Homo sapiens OX=9606 GN=ZC3HAV1 PE=1 SV=1	22	15	19	1	1024	114	8.56	53.11
A0A024R9D3	60S ribosomal protein L30 OS=Homo sapiens OX=9606 GN=RPL30 PE=3 SV=1	59	5	16	5	115	12.8	9.63	52.68
Q05CW7	NAT10 protein (Fragment) OS=Homo sapiens OX=9606 GN=NAT10 PE=2 SV=1	33	13	18	1	554	62.3	9.26	49.51
Q14690	Protein RRP5 homolog OS=Homo sapiens OX=9606 GN=PDCD11 PE=1 SV=3	11	16	19	16	1871	208.6	8.87	49.48
A0A024R2I7	RING-type E3 ubiquitin transferase RAD18 OS=Homo sapiens OX=9606 GN=RAD18 PE=3 SV=1	34	12	17	12	495	56.2	7.42	49.44
P62987	Ubiquitin-60S ribosomal protein L40 OS=Homo sapiens OX=9606 GN=UBA52 PE=1 SV=2	54	7	18	1	128	14.7	9.83	48.32
P62917	60S ribosomal protein L8 OS=Homo sapiens OX=9606 GN=RPL8 PE=1 SV=2	25	6	16	6	257	28	11.03	46.26
P05023	Sodium/potassium-transporting ATPase subunit alpha-1 OS=Homo sapiens OX=9606 GN=ATP1A1 PE=1 SV=1	15	11	17	11	1023	112.8	5.49	44.3
P67775	Serine/threonine-protein phosphatase 2A catalytic subunit alpha isoform OS=Homo sapiens OX=9606 GN=PPP2CA PE=1 SV=1	46	9	15	1	309	35.6	5.54	43.27
A0A2R8Y6G6	2-phospho-D-glycerate hydro-lyase OS=Homo sapiens OX=9606 GN=ENO1 PE=1 SV=1	41	11	16	11	434	47.3	6.99	42.41
Q93008	Probable ubiquitin carboxyl-terminal hydrolase FAF-X OS=Homo sapiens OX=9606 GN=USP9X PE=1 SV=4	8	16	17	16	2554	290.3	5.8	42.19
Q9Y4X5	E3 ubiquitin-protein ligase ARIH1 OS=Homo sapiens OX=9606 GN=ARIH1 PE=1 SV=2	22	10	14	10	557	64.1	5.08	37.26
Q5JR04	RNA helicase OS=Homo sapiens OX=9606 GN=MOV10 PE=1 SV=1	16	11	13	11	947	107.1	8.79	37.07
Q9Y5Q8	General transcription factor 3C polypeptide 5 OS=Homo sapiens OX=9606 GN=GTF3C5 PE=1 SV=2	27	10	14	10	519	59.5	6.9	36.93
D6RFN0	COP9 signalosome complex subunit 4 OS=Homo sapiens OX=9606 GN=COPS4 PE=1 SV=1	38	12	13	12	438	49.7	5.81	35.24
A0A024RAJ1	Mitochondrial ribosomal protein S27, isoform CRA_a OS=Homo sapiens OX=9606 GN=MRPS27 PE=4 SV=1	28	9	13	9	414	47.6	6.18	35.07
O00411	DNA-directed RNA polymerase, mitochondrial OS=Homo sapiens OX=9606 GN=POLRMT PE=1 SV=2	15	12	13	12	1230	138.5	8.98	34.76
Q9Y2T2	AP-3 complex subunit mu-1 OS=Homo sapiens OX=9606 GN=AP3M1 PE=1 SV=1	32	9	12	9	418	46.9	6.93	33.84
P84098	60S ribosomal protein L19 OS=Homo sapiens OX=9606 GN=RPL19 PE=1 SV=1	23	6	13	6	196	23.5	11.47	33.54
Q9UKN8	General transcription factor 3C polypeptide 4 OS=Homo sapiens OX=9606 GN=GTF3C4 PE=1 SV=2	22	13	14	13	822	91.9	6.65	33.44
Q9BZE4	Nucleolar GTP-binding protein 1 OS=Homo sapiens OX=9606 GN=GTPBP4 PE=1 SV=3	20	11	12	11	634	73.9	9.5	32.77
O14617	AP-3 complex subunit delta-1 OS=Homo sapiens OX=9606 GN=AP3D1 PE=1 SV=1	14	11	12	11	1153	130.1	8.48	32.19
O14974	Protein phosphatase 1 regulatory subunit 12A OS=Homo sapiens OX=9606 GN=PPP1R12A PE=1 SV=1	14	10	12	10	1030	115.2	5.4	32.08
E7EM64	COP9 signalosome complex subunit 6 OS=Homo sapiens OX=9606 GN=COPS6 PE=1 SV=1	42	8	11	8	326	36	5.73	31.57
O00178	GTP-binding protein 1 OS=Homo sapiens OX=9606 GN=GTPBP1 PE=1 SV=3	23	10	12	10	669	72.4	8.34	31.33
Q13098	COP9 signalosome complex subunit 1 OS=Homo sapiens OX=9606 GN=GPS1 PE=1 SV=4	22	9	11	9	491	55.5	6.74	29.9
P16402	Histone H1.3 OS=Homo sapiens OX=9606 GN=H1-3 PE=1 SV=2	23	6	12	2	221	22.3	11.02	29.87
Q8IWZ3	Ankyrin repeat and KH domain-containing protein 1 OS=Homo sapiens OX=9606 GN=ANKHD1 PE=1 SV=1	6	10	12	2	2542	269.3	5.73	29.74
F8VVM2	Phosphate carrier protein, mitochondrial OS=Homo sapiens OX=9606 GN=SLC25A3 PE=1 SV=1	14	3	9	3	324	36.1	9.26	29.03
C5HU01	Williams-Beuren syndrome chromosome region 14 protein 2 OS=Homo sapiens OX=9606 GN=MLXIPL PE=4 SV=1	11	6	10	6	759	82.2	8.53	28.52
Q9UNS2	COP9 signalosome complex subunit 3 OS=Homo sapiens OX=9606 GN=COPS3 PE=1 SV=3	27	8	10	8	423	47.8	6.65	27.08
O00567	Nucleolar protein 56 OS=Homo sapiens OX=9606 GN=NOP56 PE=1 SV=4	22	9	10	9	594	66	9.19	26.91
Q13838	Spliceosome RNA helicase DDX39B OS=Homo sapiens OX=9606 GN=DDX39B PE=1 SV=1	20	7	11	3	428	49	5.67	26.82
B4DX78	RNA helicase OS=Homo sapiens OX=9606 PE=2 SV=1	22	8	11	4	470	53.7	5.9	26.74
B3KQT9	Protein disulfide-isomerase OS=Homo sapiens OX=9606 PE=2 SV=1	23	9	10	9	480	54.1	7.21	26.33
Q96KM6	Zinc finger protein 512B OS=Homo sapiens OX=9606 GN=ZNF512B PE=1 SV=1	14	9	10	9	892	97.2	9.83	25.85
Q7L5Y9	E3 ubiquitin-protein transferase MAEA OS=Homo sapiens OX=9606 GN=MAEA PE=1 SV=1	28	9	9	9	396	45.3	8.69	24.31
Q9BQ39	ATP-dependent RNA helicase DDX50 OS=Homo sapiens OX=9606 GN=DDX50 PE=1 SV=1	18	10	10	8	737	82.5	9.17	24.28
A0A384P5T6	Epididymis secretory sperm binding protein OS=Homo sapiens OX=9606 PE=2 SV=1	13	9	9	9	999	111.3	5.22	23.2
Q9H089	Large subunit GTPase 1 homolog OS=Homo sapiens OX=9606 GN=LSG1 PE=1 SV=2	16	8	9	8	658	75.2	6.38	23.09
A0A024R8L0	Mitochondrial ribosomal protein S7, isoform CRA_a OS=Homo sapiens OX=9606 GN=MRPS7 PE=3 SV=1	35	7	10	7	242	28.1	9.99	23.05
A0A087WYS3	Protein kinase C-binding protein 1 OS=Homo sapiens OX=9606 GN=ZMYND8 PE=1 SV=1	12	9	9	9	1087	121.2	6.6	22.51
Q14666	Radiated keratinocyte mRNA 266 (keratin-related protein) (Fragment) OS=Homo sapiens OX=9606 PE=2 SV=1	33	7	8	3	266	30.8	4.82	21.79
A0A384NL74	Epididymis secretory sperm binding protein OS=Homo sapiens OX=9606 PE=2 SV=1	22	7	8	7	425	48	10.14	21.65
B7Z5R6	Next to BRCA1 gene 1 protein OS=Homo sapiens OX=9606 GN=NBR1 PE=1 SV=1	11	6	8	6	837	92.9	4.97	21.6
Q53FX9	Mitochondrial ribosomal protein S11 isoform a variant (Fragment) OS=Homo sapiens OX=9606 PE=2 SV=1	43	6	8	6	194	20.6	10.81	21.13
Q13868	Exosome complex component RRP4 OS=Homo sapiens OX=9606 GN=EXOSC2 PE=1 SV=2	29	6	8	6	293	32.8	7.5	21.09
Q9BQ04	RNA-binding protein 4B OS=Homo sapiens OX=9606 GN=RBM4B PE=1 SV=1	21	6	8	1	359	40.1	6.74	20.74
A0A384NPU5	Epididymis secretory sperm binding protein OS=Homo sapiens OX=9606 PE=2 SV=1	17	5	7	5	440	48.1	5.08	20.66
A0A384N652	RNA helicase OS=Homo sapiens OX=9606 PE=2 SV=1	17	8	8	8	600	68.5	9.29	20.54
P17535	Transcription factor jun-D OS=Homo sapiens OX=9606 GN=JUND PE=1 SV=3	20	4	6	4	347	35.2	7.37	20.18
U3KPX3	Casein kinase I isoform alpha OS=Homo sapiens OX=9606 GN=CSNK1A1 PE=1 SV=2	16	4	7	4	368	42.4	9.6	19.94
Q8IX18	Probable ATP-dependent RNA helicase DHX40 OS=Homo sapiens OX=9606 GN=DHX40 PE=1 SV=2	14	8	8	8	779	88.5	8.65	19.82
J3KR49	CLIP-associating protein 2 OS=Homo sapiens OX=9606 GN=CLASP2 PE=1 SV=1	9	8	8	8	1293	140.8	8.34	19.65
A0A0B4J1V8	HCG2039996 OS=Homo sapiens OX=9606 GN=PPAN-P2RY11 PE=3 SV=1	7	4	7	4	794	87.9	9.51	19.63
A0A384MTJ7	Epididymis secretory sperm binding protein OS=Homo sapiens OX=9606 PE=2 SV=1	13	5	7	5	517	57.2	6.99	19.46
Q70CQ2	Ubiquitin carboxyl-terminal hydrolase 34 OS=Homo sapiens OX=9606 GN=USP34 PE=1 SV=2	3	8	8	8	3546	404	5.82	19.33
Q9HD26	Golgi-associated PDZ and coiled-coil motif-containing protein OS=Homo sapiens OX=9606 GN=GOPC PE=1 SV=1	20	7	7	7	462	50.5	5.92	19.33
Q14137	Ribosome biogenesis protein BOP1 OS=Homo sapiens OX=9606 GN=BOP1 PE=1 SV=2	16	7	7	7	746	83.6	6.19	19.22
Q15020	Squamous cell carcinoma antigen recognized by T-cells 3 OS=Homo sapiens OX=9606 GN=SART3 PE=1 SV=1	10	7	8	7	963	109.9	5.57	19.22
B4DKZ9	Threonyl-tRNA synthetase OS=Homo sapiens OX=9606 PE=2 SV=1	12	6	8	6	602	70.3	8.56	19.18
A0A024R4E5	High density lipoprotein binding protein (Vigilin), isoform CRA_a OS=Homo sapiens OX=9606 GN=HDLBP PE=1 SV=1	8	8	8	8	1268	141.4	6.87	18.76
Q5SSJ5	Heterochromatin protein 1-binding protein 3 OS=Homo sapiens OX=9606 GN=HP1BP3 PE=1 SV=1	14	6	7	6	553	61.2	9.67	18.48
Q9HCG8	Pre-mRNA-splicing factor CWC22 homolog OS=Homo sapiens OX=9606 GN=CWC22 PE=1 SV=3	9	7	7	7	908	105.4	7.03	18.33
Q8IUI2	MAZ protein OS=Homo sapiens OX=9606 PE=2 SV=1	20	6	8	6	264	28.6	9.14	18.31
A0A024R7W9	COP9 constitutive photomorphogenic homolog subunit 5 (Arabidopsis), isoform CRA_a OS=Homo sapiens OX=9606 GN=COPS5 PE=2 SV=1	29	6	7	6	334	37.6	6.54	18.2
Q53ET9	RBR-type E3 ubiquitin transferase (Fragment) OS=Homo sapiens OX=9606 PE=2 SV=1	18	6	7	6	493	57.8	5.63	17.99
Q96F88	Processing of 1, ribonuclease P/MRP subunit (S. cerevisiae) OS=Homo sapiens OX=9606 GN=POP1 PE=2 SV=1	9	6	7	6	1024	114.6	9.2	17.62
B3KM97	Very-long-chain enoyl-CoA reductase OS=Homo sapiens OX=9606 PE=2 SV=1	16	5	7	5	308	36	9.5	17.46
B2R4V2	cDNA, FLJ92227, highly similar to Homo sapiens ribosomal protein L36a-like (RPL36AL), mRNA OS=Homo sapiens OX=9606 PE=2 SV=1	26	4	7	1	106	12.5	10.65	17.34
Q59GY0	Apolipoprotein B mRNA editing enzyme, catalytic polypeptide-like 3C variant (Fragment) OS=Homo sapiens OX=9606 PE=2 SV=1	26	4	7	3	212	25.2	8.57	17.27
Q12873	Chromodomain-helicase-DNA-binding protein 3 OS=Homo sapiens OX=9606 GN=CHD3 PE=1 SV=3	5	6	7	4	2000	226.5	7.3	17.22
E9PKP7	Nucleolar transcription factor 1 OS=Homo sapiens OX=9606 GN=UBTF PE=1 SV=1	12	7	7	7	745	87.4	9.89	16.57
P82673	28S ribosomal protein S35, mitochondrial OS=Homo sapiens OX=9606 GN=MRPS35 PE=1 SV=1	16	4	6	4	323	36.8	8.24	16.4
Q567U8	COPS7A protein OS=Homo sapiens OX=9606 GN=COPS7A PE=2 SV=1	21	4	6	4	248	27.3	5.49	16.38
A8K0T9	F-actin-capping protein subunit alpha OS=Homo sapiens OX=9606 PE=2 SV=1	28	5	5	3	286	32.9	5.69	16.33
A0A0A0N0L3	TAR DNA-binding protein 43 OS=Homo sapiens OX=9606 GN=TDP43 PE=2 SV=1	19	6	7	6	372	41.6	7.11	16.33
M0R2B7	DNA polymerase OS=Homo sapiens OX=9606 GN=POLD1 PE=1 SV=1	8	7	7	7	1133	126.3	7.21	16.22
A0A1U9X819	28S ribosomal protein S18-2, mitochondrial OS=Homo sapiens OX=9606 PE=3 SV=1	20	4	6	4	258	29.4	9.38	16.14
B2RB90	Glutamine--fructose-6-phosphate transaminase (isomerizing) OS=Homo sapiens OX=9606 PE=2 SV=1	7	3	5	1	682	76.9	7.25	16.02
Q9UL63	Muskelin OS=Homo sapiens OX=9606 GN=MKLN1 PE=1 SV=2	9	5	6	5	735	84.7	6.34	15.9
E9PGT6	COP9 signalosome complex subunit 8 OS=Homo sapiens OX=9606 GN=COPS8 PE=1 SV=1	32	4	5	4	173	19.3	5.53	15.86
O14579	Coatomer subunit epsilon OS=Homo sapiens OX=9606 GN=COPE PE=1 SV=3	25	5	5	5	308	34.5	5.12	15.52
A8K916	AP complex subunit beta OS=Homo sapiens OX=9606 PE=2 SV=1	7	5	6	5	951	105.6	5.31	15.37
Q5U0A0	Proteasome subunit alpha type OS=Homo sapiens OX=9606 PE=2 SV=1	21	3	5	3	241	26.4	4.79	15.26
Q96GQ7	Probable ATP-dependent RNA helicase DDX27 OS=Homo sapiens OX=9606 GN=DDX27 PE=1 SV=2	9	5	6	5	796	89.8	9.28	15.22
X5D2E5	Chromodomain helicase DNA binding protein 1-like isoform A (Fragment) OS=Homo sapiens OX=9606 GN=CHD1L PE=2 SV=1	9	6	6	6	897	100.9	6.89	15.19
A0A024R2U6	RNA binding motif protein 5, isoform CRA_a OS=Homo sapiens OX=9606 GN=RBM5 PE=3 SV=1	7	5	6	3	815	92.1	6.28	14.54
Q8WUA4	General transcription factor 3C polypeptide 2 OS=Homo sapiens OX=9606 GN=GTF3C2 PE=1 SV=2	6	5	6	5	911	100.6	7.31	14.27
P82675	28S ribosomal protein S5, mitochondrial OS=Homo sapiens OX=9606 GN=MRPS5 PE=1 SV=2	12	4	6	4	430	48	9.92	14.16
E7EN19	Mitogen-activated protein kinase kinase kinase kinase 4 OS=Homo sapiens OX=9606 GN=MAP4K4 PE=1 SV=1	7	6	6	6	1272	144.8	7.49	14.01
Q9UKD2	mRNA turnover protein 4 homolog OS=Homo sapiens OX=9606 GN=MRTO4 PE=1 SV=2	21	5	6	5	239	27.5	8.29	13.83
O75369	Filamin-B OS=Homo sapiens OX=9606 GN=FLNB PE=1 SV=2	4	6	6	5	2602	278	5.73	13.73
A0A140VK44	Proteasome subunit alpha type OS=Homo sapiens OX=9606 PE=2 SV=1	26	5	5	5	246	27.4	6.76	13.66
A0A0S2PZM4	Bifunctional arginine demethylase and lysyl-hydroxylase JMJD6 OS=Homo sapiens OX=9606 GN=JMJD6 PE=4 SV=1	15	4	5	4	414	47.6	8.73	13.64
A1L0T0	2-hydroxyacyl-CoA lyase 2 OS=Homo sapiens OX=9606 GN=ILVBL PE=1 SV=2	10	4	5	4	632	67.8	8.15	13.54
Q9Y5J1	U3 small nucleolar RNA-associated protein 18 homolog OS=Homo sapiens OX=9606 GN=UTP18 PE=1 SV=3	8	3	5	3	556	62	8.76	13.31
O60832	H/ACA ribonucleoprotein complex subunit DKC1 OS=Homo sapiens OX=9606 GN=DKC1 PE=1 SV=3	13	5	6	5	514	57.6	9.42	13.28
A8K201	RRP15-like protein OS=Homo sapiens OX=9606 PE=2 SV=1	21	5	5	5	259	28.9	5.38	13.02
A0A6I8PS19	Guanine nucleotide binding protein-like 3 (Nucleolar)-like, isoform CRA_b OS=Homo sapiens OX=9606 GN=GNL3L PE=1 SV=1	14	5	5	5	516	58	7.05	12.94
Q53F35	Acidic (Leucine-rich) nuclear phosphoprotein 32 family, member B variant (Fragment) OS=Homo sapiens OX=9606 PE=2 SV=1	16	3	5	1	250	28.7	4.06	12.93
A0A384P5U2	Epididymis secretory sperm binding protein OS=Homo sapiens OX=9606 PE=2 SV=1	16	3	5	1	249	28.6	4.09	12.89
Q9GZR2	RNA exonuclease 4 OS=Homo sapiens OX=9606 GN=REXO4 PE=1 SV=2	12	4	5	4	422	46.6	9.77	12.78
A0A024RDQ8	Replication factor C (Activator 1) 3, 38kDa, isoform CRA_a OS=Homo sapiens OX=9606 GN=RFC3 PE=4 SV=1	18	5	5	5	356	40.5	8.34	12.76
Q96ME7	Zinc finger protein 512 OS=Homo sapiens OX=9606 GN=ZNF512 PE=1 SV=2	10	4	5	4	567	64.6	9.76	12.73
B2R8U0	cDNA, FLJ94063, highly similar to Homo sapiens activating transcription factor 7 (ATF7), mRNA OS=Homo sapiens OX=9606 PE=2 SV=1	11	3	4	3	483	51.7	8.35	12.7
Q13501	Sequestosome-1 OS=Homo sapiens OX=9606 GN=SQSTM1 PE=1 SV=1	14	4	4	4	440	47.7	5.22	12.67
O43159	Ribosomal RNA-processing protein 8 OS=Homo sapiens OX=9606 GN=RRP8 PE=1 SV=2	18	5	5	5	456	50.7	9.42	12.56
D6RIC3	Nucleolar protein 16 OS=Homo sapiens OX=9606 GN=NOP16 PE=1 SV=1	27	4	5	4	150	17.2	10.33	12.55
Q9UKJ3	G patch domain-containing protein 8 OS=Homo sapiens OX=9606 GN=GPATCH8 PE=1 SV=2	5	5	5	5	1502	164.1	8.66	12.4
H7BYT1	Casein kinase I isoform delta OS=Homo sapiens OX=9606 GN=CSNK1D PE=1 SV=2	12	4	5	1	427	49	9.94	12.35
B7Z6I3	DNA ligase OS=Homo sapiens OX=9606 PE=2 SV=1	9	5	5	5	738	82.3	8.57	12.05
Q59FP7	DNA (cytosine-5)-methyltransferase 1 (Fragment) OS=Homo sapiens OX=9606 PE=2 SV=1	4	4	5	4	1606	181.9	7.65	11.93
P46013	Proliferation marker protein Ki-67 OS=Homo sapiens OX=9606 GN=MKI67 PE=1 SV=2	2	5	5	5	3256	358.5	9.45	11.88
Q96AX1	Vacuolar protein sorting-associated protein 33A OS=Homo sapiens OX=9606 GN=VPS33A PE=1 SV=1	10	4	5	4	596	67.6	6.96	11.75
Q9Y4W2	Ribosomal biogenesis protein LAS1L OS=Homo sapiens OX=9606 GN=LAS1L PE=1 SV=2	10	5	5	5	734	83	4.73	11.73
Q12788	Transducin beta-like protein 3 OS=Homo sapiens OX=9606 GN=TBL3 PE=1 SV=2	7	4	5	4	808	89	6.9	11.43
O43251	RNA binding protein fox-1 homolog 2 OS=Homo sapiens OX=9606 GN=RBFOX2 PE=1 SV=3	15	4	4	4	390	41.3	7.27	11.43
B2RDG4	cDNA, FLJ96597 OS=Homo sapiens OX=9606 PE=2 SV=1	9	3	4	3	508	57.4	8.76	11.31
M0QWZ7	Seryl-tRNA synthetase OS=Homo sapiens OX=9606 GN=SARS2 PE=1 SV=1	12	4	5	4	518	58.1	8.28	11.27
O43324	Eukaryotic translation elongation factor 1 epsilon-1 OS=Homo sapiens OX=9606 GN=EEF1E1 PE=1 SV=1	22	4	5	4	174	19.8	8.54	11.26
Q59GW5	Tripartite motif-containing 25 variant (Fragment) OS=Homo sapiens OX=9606 PE=2 SV=1	8	4	5	4	644	72.2	8.06	10.87
Q9BYD2	39S ribosomal protein L9, mitochondrial OS=Homo sapiens OX=9606 GN=MRPL9 PE=1 SV=2	19	4	4	4	267	30.2	10.08	10.85
E9PAV9	G patch domain-containing protein 4 OS=Homo sapiens OX=9606 GN=GPATCH4 PE=1 SV=1	14	4	4	4	375	42.6	9.31	10.83
A0A024RBH2	Cytoskeleton-associated protein 4, isoform CRA_c OS=Homo sapiens OX=9606 GN=CKAP4 PE=4 SV=1	12	4	4	4	602	66	5.92	10.73
H3BND3	Cleavage and polyadenylation specificity factor subunit 5 (Fragment) OS=Homo sapiens OX=9606 GN=NUDT21 PE=1 SV=8	20	2	3	2	149	17.1	6.38	10.7
Q96BG6	ACTN4 protein (Fragment) OS=Homo sapiens OX=9606 GN=ACTN4 PE=2 SV=2	9	4	4	1	634	73.6	5.3	10.65
B3KUX9	cDNA FLJ40884 fis, clone UTERU2000607, highly similar to Alpha-actinin-1 OS=Homo sapiens OX=9606 PE=2 SV=1	11	4	4	1	472	54.2	5.11	10.53
A0A024R7X7	Staufen, RNA binding protein, homolog 2 (Drosophila), isoform CRA_b OS=Homo sapiens OX=9606 GN=STAU2 PE=4 SV=1	7	3	4	3	570	62.6	9.61	10.52
P49458	Signal recognition particle 9 kDa protein OS=Homo sapiens OX=9606 GN=SRP9 PE=1 SV=2	37	3	4	3	86	10.1	7.97	10.46
C9JJ19	28S ribosomal protein S34, mitochondrial OS=Homo sapiens OX=9606 GN=MRPS34 PE=1 SV=2	18	2	4	2	225	26.3	9.89	10.39
B4DT23	cDNA FLJ52744, highly similar to Protein FAM98A OS=Homo sapiens OX=9606 PE=2 SV=1	12	3	3	2	323	34.1	10.01	10.36
Q5VWQ0	Lysine-specific demethylase 9 OS=Homo sapiens OX=9606 GN=RSBN1 PE=1 SV=2	7	4	4	3	802	90	8.6	10.35
A0A024R3V0	DNA polymerase-transactivated protein 6, isoform CRA_a OS=Homo sapiens OX=9606 GN=DNAPTP6 PE=3 SV=1	10	4	4	4	558	61.7	9.64	10.35
Q15334	Lethal(2) giant larvae protein homolog 1 OS=Homo sapiens OX=9606 GN=LLGL1 PE=1 SV=3	5	4	4	4	1064	115.3	6.29	10.26
A0A024RD36	Ribosomal protein L7-like 1, isoform CRA_b OS=Homo sapiens OX=9606 GN=RPL7L1 PE=3 SV=1	10	2	4	2	255	29.7	10.52	10.22
A4D7U3	Activating transcription factor 2 splice variant ATF2-var0 OS=Homo sapiens OX=9606 GN=ATF2 PE=2 SV=1	8	2	4	2	377	40.7	8.44	10.21
B7Z9M9	Actin-depolymerizing factor OS=Homo sapiens OX=9606 PE=2 SV=1	33	4	4	4	148	16.5	8.5	10.17
Q6FGH9	Dynein light chain OS=Homo sapiens OX=9606 GN=DNCL1 PE=2 SV=1	49	3	4	3	89	10.4	7.4	10.14
Q9BRP8	Partner of Y14 and mago OS=Homo sapiens OX=9606 GN=PYM1 PE=1 SV=1	17	2	3	2	204	22.6	9.45	10.11
Q5VYS8	Terminal uridylyltransferase 7 OS=Homo sapiens OX=9606 GN=TUT7 PE=1 SV=1	4	4	4	4	1495	171.1	6.83	10.08
O43837	Isocitrate dehydrogenase [NAD] subunit beta, mitochondrial OS=Homo sapiens OX=9606 GN=IDH3B PE=1 SV=2	15	4	4	4	385	42.2	8.46	10.08
K7EQH1	Uncharacterized protein C18orf25 (Fragment) OS=Homo sapiens OX=9606 GN=C18orf25 PE=1 SV=1	22	2	4	2	146	15.5	4.44	10.04
B4DY96	cDNA FLJ55769, highly similar to Trifunctional enzyme subunit beta, mitochondrial OS=Homo sapiens OX=9606 PE=2 SV=1	8	3	4	3	469	50.6	9.28	9.99
Q9ULJ7	Ankyrin repeat domain-containing protein 50 OS=Homo sapiens OX=9606 GN=ANKRD50 PE=1 SV=4	4	4	4	4	1429	155.8	6.6	9.87
P78346	Ribonuclease P protein subunit p30 OS=Homo sapiens OX=9606 GN=RPP30 PE=1 SV=1	27	4	4	4	268	29.3	8.91	9.86
Q9BXY0	Protein MAK16 homolog OS=Homo sapiens OX=9606 GN=MAK16 PE=1 SV=2	18	4	4	4	300	35.3	5.38	9.83
V9HWK0	Signal recognition particle subunit SRP72 OS=Homo sapiens OX=9606 GN=HEL103 PE=2 SV=1	7	4	4	4	671	74.6	9.26	9.79
Q8IV48	3'-5' exoribonuclease 1 OS=Homo sapiens OX=9606 GN=ERI1 PE=1 SV=3	14	4	4	4	349	40	6.7	9.74
Q9H8Y5	Ankyrin repeat and zinc finger domain-containing protein 1 OS=Homo sapiens OX=9606 GN=ANKZF1 PE=1 SV=1	10	4	4	4	726	80.9	8.41	9.69
Q6PJJ2	RRP1 protein (Fragment) OS=Homo sapiens OX=9606 GN=RRP1 PE=2 SV=2	12	4	4	4	460	52.7	9.33	9.64
A0A286YFD0	Methylenetetrahydrofolate reductase OS=Homo sapiens OX=9606 GN=MTHFR PE=1 SV=1	9	4	4	4	642	72	6.1	9.62
B4DNH5	cDNA FLJ59039, highly similar to Homo sapiens zinc finger protein 121 (ZNF121), mRNA OS=Homo sapiens OX=9606 PE=2 SV=1	15	4	4	4	343	39.1	7.59	9.46
Q9UDY4	DnaJ homolog subfamily B member 4 OS=Homo sapiens OX=9606 GN=DNAJB4 PE=1 SV=1	17	4	4	3	337	37.8	8.5	9.46
A0A024R1Y1	Breast cancer type 1 susceptibility protein OS=Homo sapiens OX=9606 GN=BRCA1 PE=4 SV=1	2	3	4	3	1624	181.3	5.57	9.42
Q5JTH9	RRP12-like protein OS=Homo sapiens OX=9606 GN=RRP12 PE=1 SV=2	4	4	4	4	1297	143.6	8.75	9.32
B2RB33	cDNA, FLJ95281, highly similar to Homo sapiens a disintegrin-like and metalloprotease (reprolysintype) with thrombospondin type 1 motif, 1 (ADAMTS1), mRNA OS=Homo sapiens OX=9606 PE=2 SV=1	5	4	4	4	950	103.3	6.68	9.31
A0A024QZC8	Uncharacterized protein OS=Homo sapiens OX=9606 GN=FLJ23436 PE=4 SV=1	10	4	4	4	540	60.2	7.97	9.31
Q9Y520	Protein PRRC2C OS=Homo sapiens OX=9606 GN=PRRC2C PE=1 SV=4	2	4	4	3	2896	316.7	9.13	9.28
Q9UBS4	DnaJ homolog subfamily B member 11 OS=Homo sapiens OX=9606 GN=DNAJB11 PE=1 SV=1	12	3	3	3	358	40.5	6.18	9.25
Q9H8H2	Probable ATP-dependent RNA helicase DDX31 OS=Homo sapiens OX=9606 GN=DDX31 PE=1 SV=2	7	4	4	4	851	94	9.99	9.22
Q59G96	Dynamin 2 isoform 4 variant (Fragment) OS=Homo sapiens OX=9606 PE=2 SV=1	11	4	4	4	487	55.1	8.65	9.19
Q9NTW7	Zinc finger protein 64 OS=Homo sapiens OX=9606 GN=ZFP64 PE=1 SV=3	7	3	4	3	645	72.2	8.43	9.06
B2R5U1	Staphylococcal nuclease domain-containing protein OS=Homo sapiens OX=9606 PE=2 SV=1	5	3	4	3	885	99.6	6.96	9.03
P49721	Proteasome subunit beta type-2 OS=Homo sapiens OX=9606 GN=PSMB2 PE=1 SV=1	20	3	4	3	201	22.8	7.02	9.01
O15160	DNA-directed RNA polymerases I and III subunit RPAC1 OS=Homo sapiens OX=9606 GN=POLR1C PE=1 SV=1	14	3	3	3	346	39.2	5.5	8.89
P50748	Kinetochore-associated protein 1 OS=Homo sapiens OX=9606 GN=KNTC1 PE=1 SV=1	3	4	4	4	2209	250.6	5.97	8.88
B7ZKN7	DNA helicase OS=Homo sapiens OX=9606 GN=BLM PE=2 SV=1	4	3	3	3	1042	117	8.63	8.62
A0A024R9R3	Vacuolar protein sorting-associated protein 18 homolog OS=Homo sapiens OX=9606 GN=VPS18 PE=3 SV=1	5	3	4	3	973	110.1	6.07	8.6
Q8TDD1	ATP-dependent RNA helicase DDX54 OS=Homo sapiens OX=9606 GN=DDX54 PE=1 SV=2	5	4	4	4	881	98.5	10.02	8.59
B4DFL1	Dihydrolipoyl dehydrogenase OS=Homo sapiens OX=9606 PE=2 SV=1	11	3	3	3	459	48.9	7.49	8.56
Q86XZ4	Spermatogenesis-associated serine-rich protein 2 OS=Homo sapiens OX=9606 GN=SPATS2 PE=1 SV=1	8	3	3	3	545	59.5	8.9	8.41
Q9BYV9	Transcription regulator protein BACH2 OS=Homo sapiens OX=9606 GN=BACH2 PE=1 SV=1	5	3	3	3	841	92.5	5.1	8.37
O00505	Importin subunit alpha-4 OS=Homo sapiens OX=9606 GN=KPNA3 PE=1 SV=2	10	3	3	3	521	57.8	4.94	8.24
H0YJZ6	Endoribonuclease Dicer OS=Homo sapiens OX=9606 GN=DICER1 PE=1 SV=2	2	3	3	3	1715	195	5.71	8.23
Q8NEJ9	Neuroguidin OS=Homo sapiens OX=9606 GN=NGDN PE=1 SV=1	15	3	3	3	315	35.9	9.57	7.95
O60783	28S ribosomal protein S14, mitochondrial OS=Homo sapiens OX=9606 GN=MRPS14 PE=1 SV=1	22	2	3	2	128	15.1	11.41	7.95
B4E228	cDNA FLJ53294 OS=Homo sapiens OX=9606 PE=2 SV=1	7	3	3	3	470	53.9	9.76	7.88
Q9H4L4	Sentrin-specific protease 3 OS=Homo sapiens OX=9606 GN=SENP3 PE=1 SV=2	8	3	3	3	574	65	8.56	7.8
H0YFD6	Enoyl-CoA hydratase OS=Homo sapiens OX=9606 GN=HADHA PE=1 SV=2	6	3	3	3	792	86.3	9.1	7.8
Q9H4L7	SWI/SNF-related matrix-associated actin-dependent regulator of chromatin subfamily A containing DEAD/H box 1 OS=Homo sapiens OX=9606 GN=SMARCAD1 PE=1 SV=2	4	3	3	3	1026	117.3	5.55	7.76
K7ESL0	Spermidine synthase (Fragment) OS=Homo sapiens OX=9606 GN=SRM PE=1 SV=1	43	3	3	3	119	13	6.76	7.74
A0A0C4DGZ1	Zinc finger CCCH domain-containing protein 8 OS=Homo sapiens OX=9606 GN=ZC3H8 PE=1 SV=1	16	3	3	3	297	34.3	8.37	7.66
A0A386NG45	Cellular tumor antigen p53 OS=Homo sapiens OX=9606 GN=TP53 PE=2 SV=1	7	2	3	2	393	43.6	6.65	7.66
A8CG34	Nuclear envelope pore membrane protein POM 121C OS=Homo sapiens OX=9606 GN=POM121C PE=1 SV=3	3	2	3	2	1229	125	10.37	7.64
A8K6K7	Glycogen [starch] synthase OS=Homo sapiens OX=9606 PE=2 SV=1	7	3	3	3	737	83.8	6.18	7.57
Q96EL2	28S ribosomal protein S24, mitochondrial OS=Homo sapiens OX=9606 GN=MRPS24 PE=1 SV=1	29	3	3	3	167	19	9.38	7.54
P42695	Condensin-2 complex subunit D3 OS=Homo sapiens OX=9606 GN=NCAPD3 PE=1 SV=2	2	3	3	3	1498	168.8	7.5	7.52
B5MCF9	Pescadillo homolog OS=Homo sapiens OX=9606 GN=PES1 PE=1 SV=1	7	3	3	3	571	66	7.5	7.51
B4DNS8	cDNA FLJ51011, highly similar to Homo sapiens guanine nucleotide binding protein-like 1 (GNL1), mRNA OS=Homo sapiens OX=9606 PE=2 SV=1	10	3	3	3	469	52.3	5.01	7.37
Q01813	ATP-dependent 6-phosphofructokinase, platelet type OS=Homo sapiens OX=9606 GN=PFKP PE=1 SV=2	6	3	3	2	784	85.5	7.55	7.36
E9PC69	Non-specific serine/threonine protein kinase OS=Homo sapiens OX=9606 GN=MARK2 PE=1 SV=3	5	3	3	2	778	86.6	9.64	7.34
A0A087X072	DNA helicase OS=Homo sapiens OX=9606 GN=RECQL4 PE=1 SV=1	5	3	3	3	851	94.6	7.71	7.34
A8K489	Female-lethal(2)D homolog OS=Homo sapiens OX=9606 PE=2 SV=1	11	3	3	3	396	44.2	5.25	7.32
Q969X6	U3 small nucleolar RNA-associated protein 4 homolog OS=Homo sapiens OX=9606 GN=UTP4 PE=1 SV=1	5	3	3	3	686	76.8	8.85	7.32
Q5VV50	Zinc finger protein 691 OS=Homo sapiens OX=9606 GN=ZNF691 PE=1 SV=1	11	3	3	2	306	34.6	8.29	7.31
A8K7A1	RNA helicase OS=Homo sapiens OX=9606 PE=2 SV=1	10	3	3	3	483	54.3	8.98	7.31
Q02809	Procollagen-lysine,2-oxoglutarate 5-dioxygenase 1 OS=Homo sapiens OX=9606 GN=PLOD1 PE=1 SV=2	5	3	3	3	727	83.5	6.95	7.31
B4DP77	28S ribosomal protein S10, mitochondrial OS=Homo sapiens OX=9606 PE=2 SV=1	24	3	3	3	160	18.7	6.43	7.29
Q07864	DNA polymerase epsilon catalytic subunit A OS=Homo sapiens OX=9606 GN=POLE PE=1 SV=5	2	3	3	3	2286	261.4	6.39	7.28
Q9BRX5	DNA replication complex GINS protein PSF3 OS=Homo sapiens OX=9606 GN=GINS3 PE=1 SV=1	14	2	3	2	216	24.5	5.34	7.27
H0YMD0	Annexin (Fragment) OS=Homo sapiens OX=9606 GN=ANXA2 PE=1 SV=1	10	2	3	2	227	25.3	5.97	7.25
A0A0U1RQT1	Arf-GAP with coiled-coil, ANK repeat and PH domain-containing protein 2 (Fragment) OS=Homo sapiens OX=9606 GN=ACAP2 PE=1 SV=1	7	3	3	3	547	62.8	8.32	7.24
A0A6Q8PF43	Heat shock protein beta-1 OS=Homo sapiens OX=9606 GN=HSPB1 PE=4 SV=1	18	2	3	2	141	15.9	8.54	7.21
H0Y6Y8	39S ribosomal protein L43, mitochondrial (Fragment) OS=Homo sapiens OX=9606 GN=MRPL43 PE=1 SV=1	14	2	3	2	169	18.8	8.51	7.21
O95983	Methyl-CpG-binding domain protein 3 OS=Homo sapiens OX=9606 GN=MBD3 PE=1 SV=1	12	3	3	3	291	32.8	5.34	7.2
A0A2R8Y595	Transcriptional repressor CTCF OS=Homo sapiens OX=9606 GN=CTCF PE=1 SV=1	5	3	3	3	638	73	8.28	7.2
F1DAL8	Ovalbumin upstream promoter-transcription factor I OS=Homo sapiens OX=9606 GN=NR2F1 PE=2 SV=1	13	3	3	3	382	42.4	8.25	7.18
Q9BSC4	Nucleolar protein 10 OS=Homo sapiens OX=9606 GN=NOL10 PE=1 SV=1	5	3	3	3	688	80.3	8.46	7.18
O94888	UBX domain-containing protein 7 OS=Homo sapiens OX=9606 GN=UBXN7 PE=1 SV=2	9	3	3	3	489	54.8	5.16	7.17
A8K482	Aspartate aminotransferase OS=Homo sapiens OX=9606 PE=2 SV=1	6	2	3	2	430	47.5	9.23	7.11
A0A087WXU8	ATP-dependent RNA helicase DDX24 OS=Homo sapiens OX=9606 GN=DDX24 PE=1 SV=1	8	3	3	3	485	55.8	9.72	7.1
O75475	PC4 and SFRS1-interacting protein OS=Homo sapiens OX=9606 GN=PSIP1 PE=1 SV=1	6	2	3	2	530	60.1	9.13	7.1
B2R7E8	cDNA, FLJ93412, highly similar to Homo sapiens replication protein A2, 32kDa (RPA2), mRNA OS=Homo sapiens OX=9606 PE=2 SV=1	14	2	2	2	270	29.2	6.15	7.07
A0A3B3ISC4	Cullin-associated NEDD8-dissociated protein 2 OS=Homo sapiens OX=9606 GN=CAND2 PE=1 SV=1	26	2	3	1	89	10.1	5.07	7.06
P36507	Dual specificity mitogen-activated protein kinase kinase 2 OS=Homo sapiens OX=9606 GN=MAP2K2 PE=1 SV=1	10	3	3	3	400	44.4	6.55	7.05
A0A0A0MSQ0	Plastin-3 OS=Homo sapiens OX=9606 GN=PLS3 PE=1 SV=1	7	3	3	3	617	69.3	5.94	7.03
O43719	HIV Tat-specific factor 1 OS=Homo sapiens OX=9606 GN=HTATSF1 PE=1 SV=1	5	3	3	3	755	85.8	4.4	6.98
A0A0S2Z537	E3 ubiquitin protein ligase (Fragment) OS=Homo sapiens OX=9606 GN=RNF40 PE=2 SV=1	4	3	3	3	1001	113.6	6.23	6.98
Q9BW92	Threonine--tRNA ligase, mitochondrial OS=Homo sapiens OX=9606 GN=TARS2 PE=1 SV=1	6	3	3	3	718	81	7.3	6.97
Q53HN4	DNAation factor, 45kDa, alpha polypeptide isoform 1 variant (Fragment) OS=Homo sapiens OX=9606 PE=2 SV=1	12	3	3	3	331	36.6	4.77	6.96
Q9H7B2	Ribosome production factor 2 homolog OS=Homo sapiens OX=9606 GN=RPF2 PE=1 SV=2	13	3	3	3	306	35.6	9.99	6.95
A0A494C1T9	Protein FAM83H OS=Homo sapiens OX=9606 GN=FAM83H PE=1 SV=1	3	3	3	3	1380	149	6.71	6.94
Q9UJX3	Anaphase-promoting complex subunit 7 OS=Homo sapiens OX=9606 GN=ANAPC7 PE=1 SV=4	6	3	3	3	599	66.8	5.64	6.93
O60293	Zinc finger C3H1 domain-containing protein OS=Homo sapiens OX=9606 GN=ZFC3H1 PE=1 SV=3	2	3	3	3	1989	226.2	8.13	6.92
A8KAN5	cDNA FLJ75097, highly similar to Homo sapiens upstream binding protein 1 (LBP-1a) (UBP1), mRNA OS=Homo sapiens OX=9606 PE=2 SV=1	5	2	3	2	540	60.5	6.44	6.92
P08237	ATP-dependent 6-phosphofructokinase, muscle type OS=Homo sapiens OX=9606 GN=PFKM PE=1 SV=2	5	3	3	2	780	85.1	7.99	6.91
Q96HC4	PDZ and LIM domain protein 5 OS=Homo sapiens OX=9606 GN=PDLIM5 PE=1 SV=5	8	3	3	3	596	63.9	8.21	6.9
P11216	Glycogen phosphorylase, brain form OS=Homo sapiens OX=9606 GN=PYGB PE=1 SV=5	5	3	3	2	843	96.6	6.86	6.9
M0R080	DnaJ homolog subfamily B member 1 (Fragment) OS=Homo sapiens OX=9606 GN=DNAJB1 PE=1 SV=1	25	3	3	2	183	20.5	8.56	6.87
P14635	G2/mitotic-specific cyclin-B1 OS=Homo sapiens OX=9606 GN=CCNB1 PE=1 SV=1	9	3	3	3	433	48.3	7.47	6.86
B2R7W0	Methenyltetrahydrofolate cyclohydrolase OS=Homo sapiens OX=9606 PE=1 SV=1	10	2	2	2	344	37.3	8.73	6.84
Q1ED39	Lysine-rich nucleolar protein 1 OS=Homo sapiens OX=9606 GN=KNOP1 PE=1 SV=1	5	2	3	2	458	51.6	9.86	6.78
Q12986	Transcriptional repressor NF-X1 OS=Homo sapiens OX=9606 GN=NFX1 PE=1 SV=2	4	3	3	3	1120	124.3	8.24	6.78
P82914	28S ribosomal protein S15, mitochondrial OS=Homo sapiens OX=9606 GN=MRPS15 PE=1 SV=1	12	3	3	3	257	29.8	10.48	6.75
B3KV02	cDNA FLJ41015 fis, clone UTERU2018712, highly similar to COP9 signalosome complex subunit 7b OS=Homo sapiens OX=9606 PE=2 SV=1	19	2	2	2	157	18.1	6.9	6.74
A0A024R8D4	Mitochondrial ribosomal protein S2, isoform CRA_a OS=Homo sapiens OX=9606 GN=MRPS2 PE=3 SV=1	9	3	3	3	319	35.5	8.94	6.74
Q9NYB0	Telomeric repeat-binding factor 2-interacting protein 1 OS=Homo sapiens OX=9606 GN=TERF2IP PE=1 SV=1	11	3	3	3	399	44.2	4.73	6.73
A0A3B3ITX4	Uncharacterized protein OS=Homo sapiens OX=9606 PE=3 SV=1	26	2	3	2	91	10.4	10.29	6.72
K7EQZ7	Protein flightless-1 homolog (Fragment) OS=Homo sapiens OX=9606 GN=FLII PE=1 SV=1	8	1	3	1	207	23.7	5.21	6.71
Q9BV38	WD repeat-containing protein 18 OS=Homo sapiens OX=9606 GN=WDR18 PE=1 SV=2	8	2	2	2	432	47.4	6.7	6.63
Q8IWR0	Zinc finger CCCH domain-containing protein 7A OS=Homo sapiens OX=9606 GN=ZC3H7A PE=1 SV=1	4	3	3	3	971	110.5	7.3	6.59
Q14400	Glutamate dehydrogenase (NAD(P)(+)) (Fragment) OS=Homo sapiens OX=9606 GN=GLUD1 PE=2 SV=1	19	3	3	3	258	28.7	7.97	6.58
Q9HD72	Krueppel-related zinc finger protein SBZF5 OS=Homo sapiens OX=9606 PE=2 SV=1	12	3	3	3	424	45.2	8.6	6.58
A0A2R8Y566	RAB11-binding protein RELCH OS=Homo sapiens OX=9606 GN=RELCH PE=1 SV=1	3	3	3	3	1216	134.5	5.44	6.57
Q9HC36	rRNA methyltransferase 3, mitochondrial OS=Homo sapiens OX=9606 GN=MRM3 PE=1 SV=2	10	3	3	3	420	47	8.73	6.54
P35250	Replication factor C subunit 2 OS=Homo sapiens OX=9606 GN=RFC2 PE=1 SV=3	10	3	3	3	354	39.1	6.44	6.54
M0R0C3	Mitochondrial import inner membrane translocase subunit TIM50 (Fragment) OS=Homo sapiens OX=9606 GN=TIMM50 PE=1 SV=1	27	2	3	2	104	12	7.25	6.53
Q6PCB5	Lysine-specific demethylase RSBN1L OS=Homo sapiens OX=9606 GN=RSBN1L PE=1 SV=2	3	2	2	1	846	94.8	8.78	6.51
Q9BXS6	Nucleolar and spindle-associated protein 1 OS=Homo sapiens OX=9606 GN=NUSAP1 PE=1 SV=1	9	3	3	3	441	49.4	9.91	6.45
Q8N1G0	Zinc finger protein 687 OS=Homo sapiens OX=9606 GN=ZNF687 PE=1 SV=1	3	3	3	3	1237	129.4	8.19	6.43
A0A494C0X0	Tubulin-folding cofactor B OS=Homo sapiens OX=9606 GN=TBCB PE=1 SV=1	14	3	3	3	282	31.1	5.74	6.36
Q00577	Transcriptional activator protein Pur-alpha OS=Homo sapiens OX=9606 GN=PURA PE=1 SV=2	6	2	3	2	322	34.9	6.44	6.27
B7ZBH1	Eukaryotic translation initiation factor 6 (Fragment) OS=Homo sapiens OX=9606 GN=EIF6 PE=1 SV=1	30	2	2	2	108	11.8	6.27	6.24
Q9BQT8	Mitochondrial 2-oxodicarboxylate carrier OS=Homo sapiens OX=9606 GN=SLC25A21 PE=1 SV=1	5	1	2	1	299	33.3	9.51	6.18
P07858	Cathepsin B OS=Homo sapiens OX=9606 GN=CTSB PE=1 SV=3	11	2	2	2	339	37.8	6.3	6
Q53FE1	ATP synthase membrane subunit f (Fragment) OS=Homo sapiens OX=9606 PE=2 SV=1	14	1	2	1	94	10.9	9.67	5.88
Q13425	Beta-2-syntrophin OS=Homo sapiens OX=9606 GN=SNTB2 PE=1 SV=1	5	2	2	2	540	57.9	8.82	5.86
Q92925	SWI/SNF-related matrix-associated actin-dependent regulator of chromatin subfamily D member 2 OS=Homo sapiens OX=9606 GN=SMARCD2 PE=1 SV=3	5	2	2	2	531	58.9	9.64	5.85
Q9NY93	Probable ATP-dependent RNA helicase DDX56 OS=Homo sapiens OX=9606 GN=DDX56 PE=1 SV=1	4	2	2	2	547	61.6	9.26	5.8
A0A0A0MRW6	Nucleolar protein 6 OS=Homo sapiens OX=9606 GN=NOL6 PE=1 SV=1	3	2	2	2	1008	112.1	7.62	5.7
E9PNJ7	Nucleosome assembly protein 1-like 4 (Fragment) OS=Homo sapiens OX=9606 GN=NAP1L4 PE=1 SV=1	19	2	2	1	140	16	5.26	5.68
Q53HP8	Transcription factor jun-B (Fragment) OS=Homo sapiens OX=9606 PE=2 SV=1	4	1	2	1	347	35.8	9.13	5.68
Q02790	Peptidyl-prolyl cis-trans isomerase FKBP4 OS=Homo sapiens OX=9606 GN=FKBP4 PE=1 SV=3	3	1	2	1	459	51.8	5.43	5.64
Q9UPW5	Cytosolic carboxypeptidase 1 OS=Homo sapiens OX=9606 GN=AGTPBP1 PE=1 SV=3	2	2	2	2	1226	138.4	6.15	5.59
Q96QR8	Transcriptional activator protein Pur-beta OS=Homo sapiens OX=9606 GN=PURB PE=1 SV=3	9	2	2	2	312	33.2	5.43	5.56
A0A024RDZ9	PCI domain-containing protein OS=Homo sapiens OX=9606 GN=RP11-98F14.6 PE=4 SV=1	10	2	2	2	292	33.8	9.22	5.55
A0JLU5	ESF1 protein (Fragment) OS=Homo sapiens OX=9606 GN=ESF1 PE=2 SV=1	5	2	2	2	552	63.4	4.73	5.52
B1APJ0	cDNA FLJ57459, highly similar to Mitochondrial import inner membrane translocase subunit Tim23 OS=Homo sapiens OX=9606 PE=2 SV=1	10	1	2	1	172	17.8	6.52	5.52
A0A0D9SF58	Chromosome transmission fidelity protein 18 homolog OS=Homo sapiens OX=9606 GN=CHTF18 PE=1 SV=1	3	2	2	2	1184	129.3	9.41	5.49
Q8WUV3	PRMT3 protein (Fragment) OS=Homo sapiens OX=9606 GN=PRMT3 PE=2 SV=1	4	2	2	2	548	61.9	7.42	5.47
Q96HR8	H/ACA ribonucleoprotein complex non-core subunit NAF1 OS=Homo sapiens OX=9606 GN=NAF1 PE=1 SV=2	5	2	2	2	494	53.7	4.87	5.44
P36957	Dihydrolipoyllysine-residue succinyltransferase component of 2-oxoglutarate dehydrogenase complex, mitochondrial OS=Homo sapiens OX=9606 GN=DLST PE=1 SV=4	6	2	2	2	453	48.7	8.95	5.39
Q14691	DNA replication complex GINS protein PSF1 OS=Homo sapiens OX=9606 GN=GINS1 PE=1 SV=1	7	1	2	1	196	23	7.39	5.39
Q15345	Leucine-rich repeat-containing protein 41 OS=Homo sapiens OX=9606 GN=LRRC41 PE=1 SV=3	3	2	2	2	812	88.6	8.38	5.38
O15047	Histone-lysine N-methyltransferase SETD1A OS=Homo sapiens OX=9606 GN=SETD1A PE=1 SV=3	2	2	2	2	1707	185.9	5.14	5.34
Q9ULM3	YEATS domain-containing protein 2 OS=Homo sapiens OX=9606 GN=YEATS2 PE=1 SV=2	2	2	2	2	1422	150.7	8.98	5.33
Q7Z2W9	39S ribosomal protein L21, mitochondrial OS=Homo sapiens OX=9606 GN=MRPL21 PE=1 SV=2	6	1	2	1	205	22.8	9.89	5.32
G3V167	Poly [ADP-ribose] polymerase OS=Homo sapiens OX=9606 GN=PARP2 PE=1 SV=1	5	2	2	2	531	60.2	8.91	5.27
E9PH18	DnaJ homolog subfamily B member 6 OS=Homo sapiens OX=9606 GN=DNAJB6 PE=1 SV=1	12	2	2	2	211	23.8	8.95	5.22
Q15072	Zinc finger protein OZF OS=Homo sapiens OX=9606 GN=ZNF146 PE=1 SV=2	8	2	2	2	292	33.3	8.88	5.22
Q6IPR3	tRNA wybutosine-synthesizing protein 3 homolog OS=Homo sapiens OX=9606 GN=TYW3 PE=1 SV=2	9	2	2	2	259	29.8	7.68	5.2
Q53GN7	Mitochondrial ribosomal protein S30 variant (Fragment) OS=Homo sapiens OX=9606 PE=2 SV=1	3	1	2	1	439	50.3	8.12	5.15
Q15654	Thyroid receptor-interacting protein 6 OS=Homo sapiens OX=9606 GN=TRIP6 PE=1 SV=3	7	2	2	2	476	50.3	7.37	5.15
B4DVR4	cDNA FLJ60912, highly similar to Vinexin OS=Homo sapiens OX=9606 PE=2 SV=1	4	1	2	1	385	42.3	8.98	5.13
Q5T280	Putative methyltransferase C9orf114 OS=Homo sapiens OX=9606 GN=SPOUT1 PE=1 SV=3	7	2	2	2	376	42	7.43	5.09
P51570	Galactokinase OS=Homo sapiens OX=9606 GN=GALK1 PE=1 SV=1	10	2	2	2	392	42.2	6.46	5.09
E9PHA2	Condensin complex subunit 2 OS=Homo sapiens OX=9606 GN=NCAPH PE=1 SV=1	3	2	2	2	730	81.5	5.06	5.06
Q9H9W4	Acyl-Coenzyme A dehydrogenase family, member 9, isoform CRA_b OS=Homo sapiens OX=9606 GN=ACAD9 PE=2 SV=1	5	2	2	2	498	55	7.87	5.06
A0A0S2Z5V5	Methyltransferase like 17 isoform 1 (Fragment) OS=Homo sapiens OX=9606 GN=METTL17 PE=2 SV=1	6	2	2	2	447	49.6	9.25	5.04
Q9UNE7	E3 ubiquitin-protein ligase CHIP OS=Homo sapiens OX=9606 GN=STUB1 PE=1 SV=2	8	2	2	2	303	34.8	5.87	5.01
Q6P1N4	IQGAP1 protein (Fragment) OS=Homo sapiens OX=9606 GN=IQGAP1 PE=2 SV=1	4	2	2	2	943	107.5	5.91	4.98
Q9ULX9	Transcription factor MafF OS=Homo sapiens OX=9606 GN=MAFF PE=1 SV=2	10	1	2	1	164	17.7	9.8	4.96
E9PRG8	Uncharacterized protein C11orf98 OS=Homo sapiens OX=9606 GN=C11orf98 PE=4 SV=2	21	2	2	2	123	14.2	11.53	4.94
C9JPM4	ADP-ribosylation factor 4 (Fragment) OS=Homo sapiens OX=9606 GN=ARF4 PE=1 SV=1	20	2	2	1	127	14.5	8.12	4.93
Q9NRZ9	Lymphoid-specific helicase OS=Homo sapiens OX=9606 GN=HELLS PE=1 SV=1	4	2	2	2	838	97	7.93	4.91
P0DPB6	DNA-directed RNA polymerases I and III subunit RPAC2 OS=Homo sapiens OX=9606 GN=POLR1D PE=1 SV=1	24	2	2	2	133	15.2	5.8	4.89
Q9H8G2	Caspase activity and apoptosis inhibitor 1 OS=Homo sapiens OX=9606 GN=CAAP1 PE=1 SV=2	10	2	2	2	361	38.3	4.72	4.87
Q53GW1	Vesicle transport-related protein isoform a variant (Fragment) OS=Homo sapiens OX=9606 PE=2 SV=1	5	2	2	2	642	72.3	6.38	4.85
Q05397	Focal adhesion kinase 1 OS=Homo sapiens OX=9606 GN=PTK2 PE=1 SV=2	2	2	2	2	1052	119.2	6.62	4.85
U3KPZ7	Uncharacterized protein OS=Homo sapiens OX=9606 PE=1 SV=1	1	1	2	1	1027	114.5	9.45	4.85
Q9UBB5	Methyl-CpG-binding domain protein 2 OS=Homo sapiens OX=9606 GN=MBD2 PE=1 SV=1	7	2	2	2	411	43.2	10.04	4.84
Q6IAX9	SRPR protein OS=Homo sapiens OX=9606 GN=SRPR PE=2 SV=1	4	2	2	2	638	69.9	9	4.84
P27448	MAP/microtubule affinity-regulating kinase 3 OS=Homo sapiens OX=9606 GN=MARK3 PE=1 SV=5	4	2	2	1	753	84.4	9.57	4.84
Q9ULX3	RNA-binding protein NOB1 OS=Homo sapiens OX=9606 GN=NOB1 PE=1 SV=1	6	2	2	2	412	46.6	7.18	4.82
O43776	Asparagine--tRNA ligase, cytoplasmic OS=Homo sapiens OX=9606 GN=NARS1 PE=1 SV=1	5	2	2	2	548	62.9	6.25	4.82
H0YL12	Electron transfer flavoprotein subunit alpha, mitochondrial (Fragment) OS=Homo sapiens OX=9606 GN=ETFA PE=1 SV=8	12	2	2	2	239	24.9	6.54	4.81
F5GX80	Zinc finger CCHC domain-containing protein 8 (Fragment) OS=Homo sapiens OX=9606 GN=ZCCHC8 PE=1 SV=1	16	2	2	2	211	23.5	5.5	4.77
A0A3B3ITR6	Phenylalanyl-tRNA synthetase OS=Homo sapiens OX=9606 GN=FARS2 PE=1 SV=1	4	2	2	2	433	50	7.56	4.77
B7Z9J8	cDNA, FLJ78862, highly similar to Isocitrate dehydrogenase OS=Homo sapiens OX=9606 PE=2 SV=1	9	2	2	2	257	28.1	5.66	4.73
Q8NB28	Dynactin 3 (P22), isoform CRA_a OS=Homo sapiens OX=9606 GN=DCTN3 PE=2 SV=1	6	1	2	1	172	19.3	8.32	4.72
Q6UX04	Spliceosome-associated protein CWC27 homolog OS=Homo sapiens OX=9606 GN=CWC27 PE=1 SV=1	6	2	2	2	472	53.8	5.8	4.7
M0QX69	NEDD8-conjugating enzyme Ubc12 (Fragment) OS=Homo sapiens OX=9606 GN=UBE2M PE=1 SV=8	14	1	2	1	69	8.1	4.78	4.7
A0A669KB89	Protein scribble homolog OS=Homo sapiens OX=9606 GN=SCRIB PE=1 SV=1	2	2	2	2	1658	177.7	5.14	4.69
D7RJ43	MHC class I antigen (Fragment) OS=Homo sapiens OX=9606 GN=HLA PE=3 SV=1	14	2	2	2	181	21.2	7.03	4.67
E9PK34	Coatomer subunit delta OS=Homo sapiens OX=9606 GN=ARCN1 PE=1 SV=1	12	1	2	1	83	9.1	9.5	4.66
O00268	Transcription initiation factor TFIID subunit 4 OS=Homo sapiens OX=9606 GN=TAF4 PE=1 SV=2	2	2	2	2	1085	110	9.94	4.66
Q569I8	DNA polymerase delta subunit 3 (Fragment) OS=Homo sapiens OX=9606 GN=POLD3 PE=2 SV=1	12	2	2	2	267	29.4	9.61	4.65
F5GYQ2	Multifunctional methyltransferase subunit TRM112-like protein OS=Homo sapiens OX=9606 GN=TRMT112 PE=1 SV=1	35	2	2	2	81	9.3	4.41	4.64
Q9GZS1	DNA-directed RNA polymerase I subunit RPA49 OS=Homo sapiens OX=9606 GN=POLR1E PE=1 SV=3	6	2	2	2	419	47.2	8.94	4.62
A0A024RAL5	Zinc finger, CCHC domain containing 9, isoform CRA_a OS=Homo sapiens OX=9606 GN=ZCCHC9 PE=4 SV=1	10	2	2	2	271	30.5	9.17	4.62
Q9NXF7	DDB1- and CUL4-associated factor 16 OS=Homo sapiens OX=9606 GN=DCAF16 PE=1 SV=1	13	2	2	2	216	24.2	6.04	4.61
A8K5H6	Exonuclease 1 OS=Homo sapiens OX=9606 PE=2 SV=1	3	2	2	2	845	93.8	8.4	4.6
P26583	High mobility group protein B2 OS=Homo sapiens OX=9606 GN=HMGB2 PE=1 SV=2	12	2	2	1	209	24	7.81	4.59
B2RBE0	cDNA, FLJ95462, highly similar to Homo sapiens fatty-acid-Coenzyme A ligase, long-chain 3 (FACL3),mRNA OS=Homo sapiens OX=9606 PE=2 SV=1	5	2	2	2	720	80.3	8.46	4.59
C9J8D0	HMG box transcription factor BBX (Fragment) OS=Homo sapiens OX=9606 GN=BBX PE=1 SV=1	7	2	2	2	448	50.6	5.74	4.59
B2R823	RNA-binding protein PNO1 OS=Homo sapiens OX=9606 PE=2 SV=1	11	2	2	2	252	27.9	9.73	4.58
E5KLM0	Dynamin-like 120 kDa protein, form S1 OS=Homo sapiens OX=9606 PE=4 SV=1	3	2	2	2	978	113.4	7.75	4.57
Q5VV42	Threonylcarbamoyladenosine tRNA methylthiotransferase OS=Homo sapiens OX=9606 GN=CDKAL1 PE=1 SV=1	4	2	2	2	579	65.1	7.46	4.57
A0A024R4Z4	HCG2039447, isoform CRA_d OS=Homo sapiens OX=9606 GN=hCG_2039447 PE=1 SV=1	5	2	2	2	569	63.3	7.36	4.55
Q9C0D9	Ethanolaminephosphotransferase 1 OS=Homo sapiens OX=9606 GN=SELENOI PE=1 SV=3	4	1	2	1	397	45.2	6.6	4.53
B7Z321	Exocyst complex component Sec8 OS=Homo sapiens OX=9606 PE=2 SV=1	3	2	2	2	873	99	6.52	4.52
O15381	Nuclear valosin-containing protein-like OS=Homo sapiens OX=9606 GN=NVL PE=1 SV=1	4	2	2	2	856	95	6.48	4.49
B2R659	cDNA, FLJ92803, highly similar to Homo sapiens hydroxysteroid (17-beta) dehydrogenase 4 (HSD17B4), mRNA OS=Homo sapiens OX=9606 PE=2 SV=1	5	2	2	2	736	79.6	8.9	4.49
Q9NYZ3	G2 and S phase-expressed protein 1 OS=Homo sapiens OX=9606 GN=GTSE1 PE=1 SV=3	4	2	2	2	720	76.6	9.39	4.49
A0A087WYN9	ATP-dependent RNA helicase DHX29 OS=Homo sapiens OX=9606 GN=DHX29 PE=1 SV=1	2	2	2	1	1370	155.2	8.15	4.49
Q6P453	Ubiquitin carboxyl-terminal hydrolase (Fragment) OS=Homo sapiens OX=9606 GN=USP11 PE=2 SV=1	4	2	2	2	923	105.3	5.35	4.49
O95782	AP-2 complex subunit alpha-1 OS=Homo sapiens OX=9606 GN=AP2A1 PE=1 SV=3	3	2	2	2	977	107.5	7.03	4.49
H3BP09	Mothers against decapentaplegic homolog 3 (Fragment) OS=Homo sapiens OX=9606 GN=SMAD3 PE=1 SV=1	11	1	2	1	114	12.7	4.56	4.48
A0A6M8YHF9	Bifunctional lysine-specific demethylase and histidyl-hydroxylase OS=Homo sapiens OX=9606 GN=MDIG PE=2 SV=1	5	2	2	2	465	52.8	6.7	4.47
B3KU91	cDNA FLJ39381 fis, clone PERIC2000422, highly similar to HEAT repeat-containing protein 2 OS=Homo sapiens OX=9606 PE=2 SV=1	6	2	2	2	601	66.5	5.85	4.47
O14641	Segment polarity protein dishevelled homolog DVL-2 OS=Homo sapiens OX=9606 GN=DVL2 PE=1 SV=1	4	2	2	2	736	78.9	6.02	4.45
A0A024R9D2	Metadherin, isoform CRA_a OS=Homo sapiens OX=9606 GN=MTDH PE=4 SV=1	5	2	2	2	582	63.8	9.32	4.45
G3V5V3	Nuclear export mediator factor NEMF (Fragment) OS=Homo sapiens OX=9606 GN=NEMF PE=1 SV=8	3	2	2	2	998	113.9	5.85	4.44
O60343	TBC1 domain family member 4 OS=Homo sapiens OX=9606 GN=TBC1D4 PE=1 SV=2	2	2	2	2	1298	146.5	7.01	4.43
O95295	SNARE-associated protein Snapin OS=Homo sapiens OX=9606 GN=SNAPIN PE=1 SV=1	16	1	2	1	136	14.9	9.31	4.43
H7C5V3	28S ribosomal protein S28, mitochondrial (Fragment) OS=Homo sapiens OX=9606 GN=MRPS28 PE=1 SV=8	6	1	2	1	162	18.2	9.99	4.43
A0A2R8Y8A7	Sorting nexin-27 OS=Homo sapiens OX=9606 GN=SNX27 PE=1 SV=1	6	2	2	2	407	46.6	6.65	4.42
A0A024R3X7	Heat shock 10kDa protein 1 (Chaperonin 10), isoform CRA_d OS=Homo sapiens OX=9606 GN=HSPE1 PE=3 SV=1	37	2	2	2	71	7.5	6.68	4.41
A0A6Q8PHK0	E3 ubiquitin-protein ligase TRIP12 OS=Homo sapiens OX=9606 GN=TRIP12 PE=4 SV=1	1	2	2	2	2067	228.3	8.6	4.41
Q53GZ2	Polymerase (RNA) III (DNA directed) polypeptide E variant (Fragment) OS=Homo sapiens OX=9606 PE=2 SV=1	4	2	2	2	708	79.9	6.55	4.41
B7Z943	cDNA FLJ53131, highly similar to 24-dehydrocholesterol reductase OS=Homo sapiens OX=9606 PE=2 SV=1	10	2	2	2	242	28.6	8.57	4.4
H3BSB3	M-phase phosphoprotein 6 OS=Homo sapiens OX=9606 GN=MPHOSPH6 PE=1 SV=1	8	1	2	1	131	15.5	4.88	4.39
A0A0A0MQS3	Leydig cell tumor 10 kDa protein homolog (Fragment) OS=Homo sapiens OX=9606 GN=C19orf53 PE=1 SV=1	11	1	2	1	80	8.9	12.02	4.39
O14965	Aurora kinase A OS=Homo sapiens OX=9606 GN=AURKA PE=1 SV=2	7	2	2	2	403	45.8	9.39	4.39
A0A024R5C6	N-alpha-acetyltransferase 40 OS=Homo sapiens OX=9606 GN=NAT11 PE=3 SV=1	5	1	2	1	237	27.2	7.39	4.38
P52306	Rap1 GTPase-GDP dissociation stimulator 1 OS=Homo sapiens OX=9606 GN=RAP1GDS1 PE=1 SV=3	5	2	2	2	607	66.3	5.31	4.38
Q8N1G2	Cap-specific mRNA (nucleoside-2'-O-)-methyltransferase 1 OS=Homo sapiens OX=9606 GN=CMTR1 PE=1 SV=1	3	2	2	2	835	95.3	7.05	4.36
B4DFG0	Protein DEK OS=Homo sapiens OX=9606 GN=DEK PE=1 SV=1	7	2	2	2	347	39.5	8.51	4.34
Q9Y6N1	Cytochrome c oxidase assembly protein COX11, mitochondrial OS=Homo sapiens OX=9606 GN=COX11 PE=1 SV=3	5	1	2	1	276	31.4	9.06	4.34
H7C0I5	Cysteine desulfurase (Fragment) OS=Homo sapiens OX=9606 PE=4 SV=1	10	1	2	1	140	15.4	6.51	4.33
Q9HCK8	Chromodomain-helicase-DNA-binding protein 8 OS=Homo sapiens OX=9606 GN=CHD8 PE=1 SV=5	1	1	2	1	2581	290.3	6.47	4.32
Q9ULT8	E3 ubiquitin-protein ligase HECTD1 OS=Homo sapiens OX=9606 GN=HECTD1 PE=1 SV=3	1	2	2	2	2610	289.2	5.35	4.3
Q9NXV6	CDKN2A-interacting protein OS=Homo sapiens OX=9606 GN=CDKN2AIP PE=1 SV=3	6	2	2	2	580	61.1	9.01	4.29
A0A0A0MTB8	WD repeat-containing protein 36 OS=Homo sapiens OX=9606 GN=WDR36 PE=1 SV=1	3	2	2	2	895	99.3	7.36	4.26
Q9H1A4	Anaphase-promoting complex subunit 1 OS=Homo sapiens OX=9606 GN=ANAPC1 PE=1 SV=1	1	2	2	2	1944	216.4	6.3	4.26
H7C1I7	Zinc finger MYM-type protein 4 (Fragment) OS=Homo sapiens OX=9606 GN=ZMYM4 PE=1 SV=1	2	2	2	2	1207	134.3	7.85	4.26
A0A2R8Y602	Caseinolytic peptidase B protein homolog (Fragment) OS=Homo sapiens OX=9606 GN=CLPB PE=1 SV=1	7	2	2	2	382	43.3	6.96	4.22
A0A1U9X8J2	SKIV2L OS=Homo sapiens OX=9606 PE=4 SV=1	3	2	2	2	1246	137.6	6.1	4.21
A0A024R0H6	RNA polymerase II-associated factor 1 homolog OS=Homo sapiens OX=9606 GN=PAF1 PE=3 SV=1	5	2	2	2	531	59.9	4.63	4.2
Q0P607	Splicing factor, arginine/serine-rich 15 OS=Homo sapiens OX=9606 GN=SFRS15 PE=2 SV=1	2	2	2	2	1146	125.7	9.55	4.17
Q5SRE5	Nucleoporin NUP188 OS=Homo sapiens OX=9606 GN=NUP188 PE=1 SV=1	2	2	2	2	1749	195.9	6.73	4.16
B2RB07	Ubiquitin carboxyl-terminal hydrolase OS=Homo sapiens OX=9606 PE=2 SV=1	8	2	2	2	329	37.6	5.33	4.16
Q15554	Telomeric repeat-binding factor 2 OS=Homo sapiens OX=9606 GN=TERF2 PE=1 SV=3	5	2	2	2	542	59.6	9.35	4.12
A0A0A0MSK5	Torsin-1A-interacting protein 1 OS=Homo sapiens OX=9606 GN=TOR1AIP1 PE=1 SV=1	6	2	2	2	462	52.4	7.06	4.11
B4DQK8	Pyrroline-5-carboxylate reductase OS=Homo sapiens OX=9606 PE=2 SV=1	7	2	2	2	359	36.7	11.37	4.07
A0A0S2Z4B5	Serine/threonine-protein phosphatase (Fragment) OS=Homo sapiens OX=9606 GN=PPP3CA PE=2 SV=1	4	2	2	2	511	57.6	6.3	4.05
Q05481	Zinc finger protein 91 OS=Homo sapiens OX=9606 GN=ZNF91 PE=2 SV=2	13	2	3	1	1191	137.1	9.32	4.02
Q86TS9	39S ribosomal protein L52, mitochondrial OS=Homo sapiens OX=9606 GN=MRPL52 PE=1 SV=2	15	1	1	1	123	13.7	10.26	3.94
Q5CZ91	Methionine aminopeptidase OS=Homo sapiens OX=9606 GN=DKFZp781C0419 PE=3 SV=1	6	1	1	1	336	37.8	6.9	3.77
Q9UKK6	NTF2-related export protein 1 OS=Homo sapiens OX=9606 GN=NXT1 PE=1 SV=1	14	1	1	1	140	15.8	5.03	3.64
B3KVL5	Zinc finger CCHC domain-containing protein 10 OS=Homo sapiens OX=9606 GN=ZCCHC10 PE=1 SV=1	8	1	1	1	186	20.3	7.88	3.53
A6ND22	28S ribosomal protein S16, mitochondrial OS=Homo sapiens OX=9606 GN=MRPS16 PE=1 SV=1	18	1	1	1	99	11.1	9.69	3.5
P62875	DNA-directed RNA polymerases I, II, and III subunit RPABC5 OS=Homo sapiens OX=9606 GN=POLR2L PE=1 SV=1	16	1	1	1	67	7.6	7.77	3.5
E5RHT4	DNA-directed RNA polymerase III subunit RPC4 (Fragment) OS=Homo sapiens OX=9606 GN=POLR3D PE=1 SV=1	8	1	1	1	207	23.4	9.5	3.29
Q5T1J5	Putative coiled-coil-helix-coiled-coil-helix domain-containing protein CHCHD2P9, mitochondrial OS=Homo sapiens OX=9606 GN=CHCHD2P9 PE=5 SV=1	9	1	1	1	151	15.5	9.89	3.28
Q86YQ0	HZGJ OS=Homo sapiens OX=9606 GN=HZGJ PE=2 SV=1	2	1	1	1	765	84.7	8.12	3.27
Q9NZT1	Calmodulin-like protein 5 OS=Homo sapiens OX=9606 GN=CALML5 PE=1 SV=2	16	1	1	1	146	15.9	4.44	3.26
O00458	Interferon-related developmental regulator 1 OS=Homo sapiens OX=9606 GN=IFRD1 PE=1 SV=4	5	1	1	1	451	50.2	7.18	3.25
Q9BY44	Eukaryotic translation initiation factor 2A OS=Homo sapiens OX=9606 GN=EIF2A PE=1 SV=3	3	1	1	1	585	64.9	8.87	3.22
Q9P100	LIM-only protein FHL3 OS=Homo sapiens OX=9606 GN=FHL3 PE=2 SV=1	6	1	1	1	280	31.3	6.2	3.22
O75446	Histone deacetylase complex subunit SAP30 OS=Homo sapiens OX=9606 GN=SAP30 PE=1 SV=1	5	1	1	1	220	23.3	9.17	3.18
Q9BYD6	39S ribosomal protein L1, mitochondrial OS=Homo sapiens OX=9606 GN=MRPL1 PE=1 SV=2	6	1	1	1	325	36.9	8.78	3.15
Q8NCD3	Holliday junction recognition protein OS=Homo sapiens OX=9606 GN=HJURP PE=1 SV=2	2	1	1	1	748	83.5	9.31	3.12
B4DNL5	Protein disulfide-isomerase OS=Homo sapiens OX=9606 PE=2 SV=1	3	1	1	1	492	55.3	4.79	3.11
D3DUR9	Zinc finger protein 384, isoform CRA_a OS=Homo sapiens OX=9606 GN=ZNF384 PE=4 SV=1	3	1	1	1	576	63.1	8.95	3.1
B4DRC7	cDNA FLJ57829 OS=Homo sapiens OX=9606 PE=2 SV=1	2	1	1	1	793	90.9	5.83	3.08
A0A087WUV8	Basigin OS=Homo sapiens OX=9606 GN=BSG PE=1 SV=1	10	1	1	1	189	20.5	6.68	3.07
Q53GG3	Sorting nexin-2 (Fragment) OS=Homo sapiens OX=9606 PE=2 SV=1	3	1	1	1	519	58.4	5.12	3.04
Q8IU81	Interferon regulatory factor 2-binding protein 1 OS=Homo sapiens OX=9606 GN=IRF2BP1 PE=1 SV=1	3	1	1	1	584	61.6	8.18	3.02
Q59HG5	Zinc finger protein 192 variant (Fragment) OS=Homo sapiens OX=9606 PE=2 SV=1	3	1	1	1	441	49.8	8.59	3
P11182	Lipoamide acyltransferase component of branched-chain alpha-keto acid dehydrogenase complex, mitochondrial OS=Homo sapiens OX=9606 GN=DBT PE=1 SV=3	3	1	1	1	482	53.5	8.51	2.98
Q13395	Probable methyltransferase TARBP1 OS=Homo sapiens OX=9606 GN=TARBP1 PE=1 SV=1	1	1	1	1	1621	181.6	7.05	2.97
A0A024RE13	Ribonuclease III, nuclear, isoform CRA_a OS=Homo sapiens OX=9606 GN=RNASEN PE=3 SV=1	1	1	1	1	1349	156.2	7.83	2.95
Q12899	Tripartite motif-containing protein 26 OS=Homo sapiens OX=9606 GN=TRIM26 PE=1 SV=1	3	1	1	1	539	62.1	5.03	2.95
Q9H2P0	Activity-dependent neuroprotector homeobox protein OS=Homo sapiens OX=9606 GN=ADNP PE=1 SV=1	1	1	1	1	1102	123.5	7.34	2.94
B3KQ68	cDNA FLJ32970 fis, clone TESTI2008840, highly similar to Protein transport protein Sec61 subunit alpha isoform 2 OS=Homo sapiens OX=9606 PE=2 SV=1	4	1	1	1	365	40	8.38	2.9
K7ENI5	Nucleoporin SEH1 (Fragment) OS=Homo sapiens OX=9606 GN=SEH1L PE=1 SV=1	8	1	1	1	158	17.6	7.12	2.89
Q5T440	Putative transferase CAF17, mitochondrial OS=Homo sapiens OX=9606 GN=IBA57 PE=1 SV=1	4	1	1	1	356	38.1	9.83	2.88
H0YAA3	WD repeat-containing protein 41 (Fragment) OS=Homo sapiens OX=9606 GN=WDR41 PE=1 SV=1	3	1	1	1	394	44.5	5.48	2.88
Q9Y5T5	Ubiquitin carboxyl-terminal hydrolase 16 OS=Homo sapiens OX=9606 GN=USP16 PE=1 SV=1	2	1	1	1	823	93.5	6.93	2.88
B4DPU1	Transcription elongation factor, mitochondrial OS=Homo sapiens OX=9606 PE=2 SV=1	7	1	1	1	181	21	9.41	2.88
O75170	Serine/threonine-protein phosphatase 6 regulatory subunit 2 OS=Homo sapiens OX=9606 GN=PPP6R2 PE=1 SV=2	2	1	1	1	966	104.9	4.87	2.87
Q9Y6D5	Brefeldin A-inhibited guanine nucleotide-exchange protein 2 OS=Homo sapiens OX=9606 GN=ARFGEF2 PE=1 SV=3	1	1	1	1	1785	201.9	6.33	2.87
H0Y4W2	Transformation/transcription domain-associated protein OS=Homo sapiens OX=9606 GN=TRRAP PE=1 SV=2	0	1	1	1	3873	438.6	8.12	2.85
D6RCR4	Drebrin (Fragment) OS=Homo sapiens OX=9606 GN=DBN1 PE=1 SV=1	16	1	1	1	93	10.1	5.87	2.85
B4DR58	cDNA FLJ55354, highly similar to Intraflagellar transport 140 homolog OS=Homo sapiens OX=9606 PE=2 SV=1	2	1	1	1	1149	130.6	5.81	2.85
Q68D16	[Tau protein] kinase (Fragment) OS=Homo sapiens OX=9606 GN=DKFZp686D0638 PE=2 SV=1	4	1	1	1	388	43.5	8.25	2.84
P51530	DNA replication ATP-dependent helicase/nuclease DNA2 OS=Homo sapiens OX=9606 GN=DNA2 PE=1 SV=3	1	1	1	1	1060	120.3	7.74	2.81
P11717	Cation-independent mannose-6-phosphate receptor OS=Homo sapiens OX=9606 GN=IGF2R PE=1 SV=3	1	1	1	1	2491	274.2	5.94	2.8
G3V582	Gephyrin OS=Homo sapiens OX=9606 GN=GPHN PE=1 SV=1	4	1	1	1	380	41.3	6.71	2.79
A0A024R136	Rac GTPase activating protein 1, isoform CRA_a OS=Homo sapiens OX=9606 GN=RACGAP1 PE=4 SV=1	2	1	1	1	632	71	8.88	2.79
O15451	Modulator of non-genomic activity of estrogen receptor (Fragment) OS=Homo sapiens OX=9606 PE=2 SV=2	2	1	1	1	1021	109.1	4.26	2.78
B3KX06	cDNA FLJ44413 fis, clone UTERU1000337, highly similar to Ca(2+)/calmodulin-dependent protein kinase phosphatase OS=Homo sapiens OX=9606 PE=2 SV=1	6	1	1	1	286	31.3	5.92	2.77
A0AVN2	BRCA1 associated RING domain 1 OS=Homo sapiens OX=9606 GN=BARD1 PE=1 SV=1	1	1	1	1	777	86.5	8.68	2.77
B4E1N6	cDNA FLJ50355, highly similar to RAF proto-oncogene serine/threonine-protein kinase OS=Homo sapiens OX=9606 PE=2 SV=1	3	1	1	1	433	48.9	9.2	2.76
Q9NSJ7	Uncharacterized protein DKFZp434K1822 (Fragment) OS=Homo sapiens OX=9606 GN=DKFZp434K1822 PE=2 SV=1	5	1	1	1	264	29.8	7.01	2.76
A0A5F9ZHP2	Nucleoside-diphosphate kinase OS=Homo sapiens OX=9606 GN=AK2 PE=1 SV=1	8	1	1	1	162	17.7	7.18	2.76
B4DW56	cDNA FLJ50890, highly similar to Mitochondrial 39S ribosomal protein L3 OS=Homo sapiens OX=9606 PE=2 SV=1	6	1	1	1	243	27	9.61	2.76
A0A024RB76	Chromosome 12 open reading frame 31, isoform CRA_a OS=Homo sapiens OX=9606 GN=C12orf31 PE=4 SV=1	11	1	1	1	129	15.2	10.37	2.75
A0A1Y0BRN0	Unconventional myosin-6 OS=Homo sapiens OX=9606 GN=Myo6-008 PE=2 SV=1	1	1	1	1	1272	146.9	8.56	2.75
B2R960	cDNA, FLJ94230, highly similar to Homo sapiens thioredoxin-like 1 (TXNL1), mRNA OS=Homo sapiens OX=9606 PE=2 SV=1	5	1	1	1	289	32.2	4.96	2.74
Q8WUA2	Peptidyl-prolyl cis-trans isomerase-like 4 OS=Homo sapiens OX=9606 GN=PPIL4 PE=1 SV=1	4	1	1	1	492	57.2	5.92	2.74
C9JZB0	Inositol polyphosphate 5-phosphatase K (Fragment) OS=Homo sapiens OX=9606 GN=INPP5K PE=1 SV=1	4	1	1	1	229	26.7	8.31	2.72
Q71MF7	Uncharacterized protein FP972 OS=Homo sapiens OX=9606 GN=FP972 PE=2 SV=1	4	1	1	1	545	60.7	10.04	2.72
O75394	39S ribosomal protein L33, mitochondrial OS=Homo sapiens OX=9606 GN=MRPL33 PE=1 SV=1	17	1	1	1	65	7.6	10.8	2.72
Q7KZA3	Ferrochelatase OS=Homo sapiens OX=9606 GN=DKFZp686P18130 PE=2 SV=1	3	1	1	1	416	47.1	8.63	2.71
Q9HCN4	GPN-loop GTPase 1 OS=Homo sapiens OX=9606 GN=GPN1 PE=1 SV=1	5	1	1	1	374	41.7	4.92	2.71
E9PRE7	Pyruvate carboxylase, mitochondrial OS=Homo sapiens OX=9606 GN=PC PE=1 SV=1	3	1	1	1	489	53.4	7.66	2.71
P60903	Protein S100-A10 OS=Homo sapiens OX=9606 GN=S100A10 PE=1 SV=2	19	1	1	1	97	11.2	7.37	2.7
B1AXG1	Non-specific serine/threonine protein kinase OS=Homo sapiens OX=9606 GN=RPS6KA3 PE=1 SV=2	2	1	1	1	711	80.7	8.28	2.69
P78549	Endonuclease III-like protein 1 OS=Homo sapiens OX=9606 GN=NTHL1 PE=1 SV=2	5	1	1	1	312	34.4	9.67	2.68
A0A140VK94	RAN binding protein 1, isoform CRA_g OS=Homo sapiens OX=9606 GN=RANBP1 PE=2 SV=1	5	1	1	1	201	23.3	5.29	2.68
B7Z6R6	Intraflagellar transport protein 56 OS=Homo sapiens OX=9606 GN=TTC26 PE=1 SV=1	3	1	1	1	447	51.5	7.83	2.68
Q5QJE6	Deoxynucleotidyltransferase terminal-interacting protein 2 OS=Homo sapiens OX=9606 GN=DNTTIP2 PE=1 SV=2	2	1	1	1	756	84.4	6.16	2.66
B2R9J4	cDNA, FLJ94423, highly similar to Homo sapiens mitochondrial ribosomal protein L23 (MRPL23), nuclear gene encoding mitochondrial protein, mRNA OS=Homo sapiens OX=9606 PE=2 SV=1	10	1	1	1	153	17.8	9.69	2.63
B2R9F5	cDNA, FLJ94365 OS=Homo sapiens OX=9606 PE=2 SV=1	3	1	1	1	755	86.6	9.1	2.62
Q9BT22	Chitobiosyldiphosphodolichol beta-mannosyltransferase OS=Homo sapiens OX=9606 GN=ALG1 PE=1 SV=2	4	1	1	1	464	52.5	7.23	2.62
P62877	E3 ubiquitin-protein ligase RBX1 OS=Homo sapiens OX=9606 GN=RBX1 PE=1 SV=1	18	1	1	1	108	12.3	6.96	2.62
Q9UHF1	Epidermal growth factor-like protein 7 OS=Homo sapiens OX=9606 GN=EGFL7 PE=1 SV=3	5	1	1	1	273	29.6	8.16	2.61
A0A024RBG3	Mitochondrial ribosomal protein L42, isoform CRA_b OS=Homo sapiens OX=9606 GN=MRPL42 PE=3 SV=1	11	1	1	1	142	16.7	8.35	2.6
H7C1V3	Carbohydrate-responsive element-binding protein (Fragment) OS=Homo sapiens OX=9606 GN=MLXIPL PE=1 SV=1	7	1	1	1	235	26.7	9.92	2.6
X6RHI2	39S ribosomal protein L24, mitochondrial (Fragment) OS=Homo sapiens OX=9606 GN=MRPL24 PE=1 SV=7	13	1	1	1	98	11.2	9.76	2.59
Q5TZP7	DNA-(apurinic or apyrimidinic site) endonuclease OS=Homo sapiens OX=9606 GN=APEX1 PE=2 SV=1	5	1	1	1	318	35.5	8.12	2.59
A0A024R6N1	TNF receptor-associated factor OS=Homo sapiens OX=9606 GN=TRAF3 PE=3 SV=1	3	1	1	1	568	64.4	7.91	2.58
Q53TX0	Glutaminase (Fragment) OS=Homo sapiens OX=9606 GN=GLS PE=3 SV=1	4	1	1	1	346	37.4	9.19	2.58
H0Y3M2	BUB3-interacting and GLEBS motif-containing protein ZNF207 (Fragment) OS=Homo sapiens OX=9606 GN=ZNF207 PE=1 SV=2	7	1	1	1	198	21.3	5.02	2.58
B4DWT6	cDNA FLJ51703, highly similar to Ubiquitin-conjugating enzyme E2 A OS=Homo sapiens OX=9606 PE=2 SV=1	7	1	1	1	145	16.8	5.15	2.58
M0QXG8	Glomulin (Fragment) OS=Homo sapiens OX=9606 GN=GLMN PE=1 SV=2	5	1	1	1	297	34.2	6.24	2.58
O60725	Protein-S-isoprenylcysteine O-methyltransferase OS=Homo sapiens OX=9606 GN=ICMT PE=1 SV=1	6	1	1	1	284	31.9	7.96	2.58
B7ZKM7	UACA protein OS=Homo sapiens OX=9606 GN=UACA PE=2 SV=1	1	1	1	1	1307	150.5	7.02	2.57
H3BR95	GATOR complex protein WDR59 (Fragment) OS=Homo sapiens OX=9606 GN=WDR59 PE=1 SV=1	10	1	1	1	156	17.6	7.55	2.56
A0A087WV05	Uncharacterized protein OS=Homo sapiens OX=9606 PE=3 SV=1	15	1	1	1	110	12.7	6.02	2.56
A0A0S2Z3W7	Epididymis secretory sperm binding protein (Fragment) OS=Homo sapiens OX=9606 GN=ITPA PE=2 SV=1	9	1	1	1	194	21.4	5.66	2.55
B4DE55	cDNA FLJ51735, highly similar to MAP3K12-binding inhibitory protein 1 OS=Homo sapiens OX=9606 PE=2 SV=1	6	1	1	1	318	36.3	7.01	2.55
R4GMU6	Adenomatous polyposis coli protein (Fragment) OS=Homo sapiens OX=9606 GN=APC PE=1 SV=1	5	1	1	1	272	29.7	7.39	2.55
X5D2F4	Cytoplasmic FMR1 interacting protein 1 isoform A (Fragment) OS=Homo sapiens OX=9606 GN=CYFIP1 PE=2 SV=1	1	1	1	1	1253	145.1	6.9	2.55
Q9H269	Vacuolar protein sorting-associated protein 16 homolog OS=Homo sapiens OX=9606 GN=VPS16 PE=1 SV=2	2	1	1	1	839	94.6	6.77	2.55
Q12797	Aspartyl/asparaginyl beta-hydroxylase OS=Homo sapiens OX=9606 GN=ASPH PE=1 SV=3	1	1	1	1	758	85.8	5.01	2.55
A0A024R5H0	Barrier to autointegration factor 1, isoform CRA_a OS=Homo sapiens OX=9606 GN=BANF1 PE=4 SV=1	27	1	1	1	89	10.1	6.09	2.54
B3KM90	cDNA FLJ10529 fis, clone NT2RP2000965, highly similar to Targeting protein for Xklp2 OS=Homo sapiens OX=9606 PE=2 SV=1	3	1	1	1	605	69.7	9.35	2.54
C9JBY7	28S ribosomal protein S33, mitochondrial OS=Homo sapiens OX=9606 GN=MRPS33 PE=1 SV=1	21	1	1	1	96	11.4	10.17	2.53
Q8NE02	AKAP8 protein OS=Homo sapiens OX=9606 GN=AKAP8 PE=2 SV=1	2	1	1	1	692	76.1	5.12	2.53
Q16740	ATP-dependent Clp protease proteolytic subunit, mitochondrial OS=Homo sapiens OX=9606 GN=CLPP PE=1 SV=1	4	1	1	1	277	30.2	8.09	2.53
B4DH29	DNA-directed RNA polymerase subunit beta OS=Homo sapiens OX=9606 PE=2 SV=1	1	1	1	1	1099	125.1	8.29	2.53
Q9NP72	Ras-related protein Rab-18 OS=Homo sapiens OX=9606 GN=RAB18 PE=1 SV=1	5	1	1	1	206	23	5.24	2.52
A0A087WV26	Sjoegren syndrome nuclear autoantigen 1 OS=Homo sapiens OX=9606 GN=SSNA1 PE=1 SV=1	21	1	1	1	81	9.2	4.84	2.52
Q9Y4B6	DDB1- and CUL4-associated factor 1 OS=Homo sapiens OX=9606 GN=DCAF1 PE=1 SV=3	1	1	1	1	1507	168.9	5.06	2.51
A1YYW4	Superoxide dismutase 1 (Fragment) OS=Homo sapiens OX=9606 GN=SOD1 PE=2 SV=1	39	1	1	1	36	3.8	5.83	2.51
Q6P1J9	Parafibromin OS=Homo sapiens OX=9606 GN=CDC73 PE=1 SV=1	2	1	1	1	531	60.5	9.61	2.5
Q53X93	CREB1 protein (Fragment) OS=Homo sapiens OX=9606 GN=CREB1 PE=2 SV=1	4	1	1	1	327	35.1	5.27	2.5
B4DVB5	E3 ubiquitin-protein ligase RING1 OS=Homo sapiens OX=9606 PE=2 SV=1	6	1	1	1	282	29.7	6.24	2.5
Q9BRU9	rRNA-processing protein UTP23 homolog OS=Homo sapiens OX=9606 GN=UTP23 PE=1 SV=2	5	1	1	1	249	28.4	10.07	2.5
A4D1V4	Mitochondrial ribosomal protein L32 OS=Homo sapiens OX=9606 GN=MRPL32 PE=2 SV=1	7	1	1	1	188	21.4	9.73	2.5
A0A140TA84	MICOS complex subunit MIC13 OS=Homo sapiens OX=9606 GN=MICOS13 PE=1 SV=1	20	1	1	1	110	12	7.96	2.5
Q7LAX7	39S ribosomal protein L59, mitochondrial OS=Homo sapiens OX=9606 PE=2 SV=1	8	1	1	1	124	14.5	9.61	2.49
A8K3X2	RISC-loading complex subunit TARBP2 OS=Homo sapiens OX=9606 GN=TARBP2 PE=2 SV=1	4	1	1	1	366	39	6.54	2.49
C6KMR8	Forkhead box C1 OS=Homo sapiens OX=9606 GN=FOXC1 PE=4 SV=1	2	1	1	1	555	56.9	8.51	2.48
O75818	Ribonuclease P protein subunit p40 OS=Homo sapiens OX=9606 GN=RPP40 PE=1 SV=3	2	1	1	1	363	41.8	6.67	2.48
B3KN30	cDNA FLJ13372 fis, clone PLACE1000706, highly similar to Transcription intermediary factor 1-gamma OS=Homo sapiens OX=9606 PE=2 SV=1	2	1	1	1	759	83.8	7.53	2.48
Q96PJ7	Ras-related GTP-binding protein RAB39 OS=Homo sapiens OX=9606 GN=RAB34 PE=1 SV=1	7	1	1	1	211	23.7	8.7	2.47
O15075	Serine/threonine-protein kinase DCLK1 OS=Homo sapiens OX=9606 GN=DCLK1 PE=1 SV=2	2	1	1	1	740	82.2	8.66	2.47
Q8IXM3	39S ribosomal protein L41, mitochondrial OS=Homo sapiens OX=9606 GN=MRPL41 PE=1 SV=1	11	1	1	1	137	15.4	9.57	2.47
E5RFV8	Double-strand-break repair protein rad21 homolog (Fragment) OS=Homo sapiens OX=9606 GN=RAD21 PE=1 SV=1	5	1	1	1	225	25.8	4.75	2.47
I3L0K2	Thioredoxin domain-containing protein 17 OS=Homo sapiens OX=9606 GN=TXNDC17 PE=1 SV=1	19	1	1	1	75	8.4	5.76	2.47
A8K8D2	Centromere protein U OS=Homo sapiens OX=9606 PE=2 SV=1	3	1	1	1	418	47.5	9.13	2.46
Q9H9L3	Interferon-stimulated 20 kDa exonuclease-like 2 OS=Homo sapiens OX=9606 GN=ISG20L2 PE=1 SV=1	3	1	1	1	353	39.1	9.94	2.44
Q53FN7	BZW1 protein variant (Fragment) OS=Homo sapiens OX=9606 PE=2 SV=1	3	1	1	1	424	48.6	6.11	2.44
H7C2W5	NADH dehydrogenase [ubiquinone] 1 alpha subcomplex subunit 10, mitochondrial (Fragment) OS=Homo sapiens OX=9606 GN=NDUFA10 PE=1 SV=1	8	1	1	1	129	15.1	5.17	2.43
P56282	DNA polymerase epsilon subunit 2 OS=Homo sapiens OX=9606 GN=POLE2 PE=1 SV=2	3	1	1	1	527	59.5	6.35	2.43
B4DDK2	cDNA FLJ57044, highly similar to Homo sapiens fetal Alzheimer antigen (FALZ), transcript variant 1, mRNA OS=Homo sapiens OX=9606 PE=2 SV=1	2	1	1	1	812	92.6	4.98	2.43
Q59H56	Pre-mRNA splicing factor 17 variant (Fragment) OS=Homo sapiens OX=9606 PE=2 SV=1	4	1	1	1	501	56.7	6.8	2.43
B4DQI7	cDNA FLJ58042, highly similar to Protein NipSnap1 OS=Homo sapiens OX=9606 PE=2 SV=1	5	1	1	1	264	31.4	9.22	2.42
O15173	Membrane-associated progesterone receptor component 2 OS=Homo sapiens OX=9606 GN=PGRMC2 PE=1 SV=1	9	1	1	1	223	23.8	4.88	2.41
Q712K3	Ubiquitin-conjugating enzyme E2 R2 OS=Homo sapiens OX=9606 GN=UBE2R2 PE=1 SV=1	5	1	1	1	238	27.1	4.42	2.41
Q8WVY7	Ubiquitin-like domain-containing CTD phosphatase 1 OS=Homo sapiens OX=9606 GN=UBLCP1 PE=1 SV=2	3	1	1	1	318	36.8	6.46	2.41
A8K2S7	cDNA FLJ77865 OS=Homo sapiens OX=9606 PE=2 SV=1	5	1	1	1	344	38.9	9.01	2.4
Q86VR6	RNA helicase (Fragment) OS=Homo sapiens OX=9606 GN=DDX10 PE=2 SV=1	1	1	1	1	745	85.8	9.22	2.4
Q96PV7	Protein FAM193B OS=Homo sapiens OX=9606 GN=FAM193B PE=1 SV=3	2	1	1	1	902	96.5	7.9	2.4
B4DN54	cDNA FLJ55111, highly similar to Sorting and assembly machinery component 50 homolog OS=Homo sapiens OX=9606 PE=2 SV=1	7	1	1	1	259	28.5	8.54	2.4
J3KNN7	BRCA1-associated protein OS=Homo sapiens OX=9606 GN=BRAP PE=1 SV=1	2	1	1	1	562	64.2	6.01	2.4
C9JRZ2	GRB10-interacting GYF protein 2 (Fragment) OS=Homo sapiens OX=9606 GN=GIGYF2 PE=1 SV=1	14	1	1	1	115	12.5	4.97	2.39
A0A669KB29	CXXC-type zinc finger protein 1 OS=Homo sapiens OX=9606 GN=CXXC1 PE=1 SV=1	2	1	1	1	647	74.6	8.24	2.39
A0A0C4DFL8	[Histone H3]-trimethyl-L-lysine(9) demethylase OS=Homo sapiens OX=9606 GN=KDM4B PE=1 SV=1	2	1	1	1	1096	121.8	6.96	2.39
P57081	tRNA (guanine-N(7)-)-methyltransferase non-catalytic subunit WDR4 OS=Homo sapiens OX=9606 GN=WDR4 PE=1 SV=2	4	1	1	1	412	45.5	7.11	2.39
P21741	Midkine OS=Homo sapiens OX=9606 GN=MDK PE=1 SV=1	7	1	1	1	143	15.6	9.79	2.39
D6W5C2	Reticulon OS=Homo sapiens OX=9606 GN=RTN4 PE=4 SV=1	6	1	1	1	234	25.9	7.05	2.39
E9PHH9	DNA-directed RNA polymerase III subunit RPC3 OS=Homo sapiens OX=9606 GN=POLR3C PE=1 SV=1	4	1	1	1	411	46.2	7.77	2.39
H9KVA9	Lys-63-specific deubiquitinase OS=Homo sapiens OX=9606 GN=BRCC3 PE=1 SV=2	3	1	1	1	317	36.2	6	2.39
Q9NWU5	39S ribosomal protein L22, mitochondrial OS=Homo sapiens OX=9606 GN=MRPL22 PE=1 SV=1	6	1	1	1	206	23.6	9.94	2.38
Q9Y2Z0	Protein SGT1 homolog OS=Homo sapiens OX=9606 GN=SUGT1 PE=1 SV=3	4	1	1	1	365	41	5.16	2.38
B4DPC1	cDNA FLJ51920, highly similar to TATA-box-binding protein OS=Homo sapiens OX=9606 PE=2 SV=1	5	1	1	1	316	34.7	9.79	2.38
Q9Y2U8	Inner nuclear membrane protein Man1 OS=Homo sapiens OX=9606 GN=LEMD3 PE=1 SV=2	1	1	1	1	911	99.9	7.55	2.38
Q9H9B1	Histone-lysine N-methyltransferase EHMT1 OS=Homo sapiens OX=9606 GN=EHMT1 PE=1 SV=4	1	1	1	1	1298	141.4	5.76	2.37
A0A024R5Z6	Dipeptidyl-peptidase 8, isoform CRA_f OS=Homo sapiens OX=9606 GN=DPP8 PE=4 SV=1	2	1	1	1	898	103.3	5.8	2.37
Q9NTX5	Ethylmalonyl-CoA decarboxylase OS=Homo sapiens OX=9606 GN=ECHDC1 PE=1 SV=2	6	1	1	1	307	33.7	8.21	2.37
Q16513	Serine/threonine-protein kinase N2 OS=Homo sapiens OX=9606 GN=PKN2 PE=1 SV=1	1	1	1	1	984	112	6.3	2.37
B4DXF3	Bleomycin hydrolase OS=Homo sapiens OX=9606 PE=2 SV=1	4	1	1	1	368	42.4	6.25	2.36
E5RIS7	Transcription elongation factor A protein 1 OS=Homo sapiens OX=9606 GN=TCEA1 PE=1 SV=1	12	1	1	1	111	12.6	8.85	2.36
Q9NPL8	Complex I assembly factor TIMMDC1, mitochondrial OS=Homo sapiens OX=9606 GN=TIMMDC1 PE=1 SV=2	4	1	1	1	285	32.2	8.5	2.35
Q13895	Bystin OS=Homo sapiens OX=9606 GN=BYSL PE=1 SV=3	3	1	1	1	437	49.6	8.12	2.35
A8K503	cDNA FLJ76182, highly similar to Homo sapiens ubiquitin-conjugating enzyme E2I (UBC9 homolog, yeast) (UBE2I), transcript variant 1, mRNA OS=Homo sapiens OX=9606 PE=2 SV=1	8	1	1	1	158	18	8.87	2.35
Q15269	Periodic tryptophan protein 2 homolog OS=Homo sapiens OX=9606 GN=PWP2 PE=2 SV=2	2	1	1	1	919	102.4	6.15	2.34
Q59G24	Activated RNA polymerase II transcriptional coactivator p15 (Fragment) OS=Homo sapiens OX=9606 PE=2 SV=1	10	1	1	1	134	15.1	9.38	2.34
F8VU51	YLP motif-containing protein 1 OS=Homo sapiens OX=9606 GN=YLPM1 PE=1 SV=1	1	1	1	1	1440	160.6	6.55	2.34
Q6DKI9	DNA-directed RNA polymerase (Fragment) OS=Homo sapiens OX=9606 GN=POLR1B PE=2 SV=1	3	1	1	1	560	63.1	7.28	2.34
A8MU27	Small ubiquitin-related modifier 3 OS=Homo sapiens OX=9606 GN=SUMO3 PE=1 SV=1	8	1	1	1	147	16.9	9.67	2.34
Q8IVV7	Glucose-induced degradation protein 4 homolog OS=Homo sapiens OX=9606 GN=GID4 PE=1 SV=1	4	1	1	1	300	33.5	9.16	2.34
A0A024R8F9	1-acylglycerol-3-phosphate O-acyltransferase 2 (Lysophosphatidic acid acyltransferase, beta), isoform CRA_b OS=Homo sapiens OX=9606 GN=AGPAT2 PE=2 SV=1	5	1	1	1	246	27.3	8.91	2.34
H0YJ50	Serine/threonine-protein kinase VRK1 (Fragment) OS=Homo sapiens OX=9606 GN=VRK1 PE=1 SV=1	6	1	1	1	232	26.7	7.14	2.34
B3KX86	cDNA FLJ44973 fis, clone BRAWH3001638, highly similar to Sentrin-specific protease 6 OS=Homo sapiens OX=9606 PE=2 SV=1	1	1	1	1	1105	125.2	6.73	2.34
Q15048	Leucine-rich repeat-containing protein 14 OS=Homo sapiens OX=9606 GN=LRRC14 PE=1 SV=1	3	1	1	1	493	54.5	6.9	2.33
Q9Y5A7	NEDD8 ultimate buster 1 OS=Homo sapiens OX=9606 GN=NUB1 PE=1 SV=2	2	1	1	1	615	70.5	5.96	2.33
Q6DD87	Zinc finger protein 787 OS=Homo sapiens OX=9606 GN=ZNF787 PE=1 SV=4	3	1	1	1	382	40.4	7.96	2.33
M0R176	39S ribosomal protein L51, mitochondrial OS=Homo sapiens OX=9606 GN=MRPL51 PE=1 SV=1	34	1	1	1	32	4	11	2.33
A0A3B3ISV9	ERI1 exoribonuclease 3 OS=Homo sapiens OX=9606 GN=ERI3 PE=1 SV=1	4	1	1	1	315	34.7	7.47	2.33
B4DST5	cDNA FLJ58078, highly similar to Tyrosine-protein phosphatase non-receptortype 23 OS=Homo sapiens OX=9606 PE=2 SV=1	1	1	1	1	1510	164.5	6.92	2.33
O43818	U3 small nucleolar RNA-interacting protein 2 OS=Homo sapiens OX=9606 GN=RRP9 PE=1 SV=1	4	1	1	1	475	51.8	7.85	2.33
Q96HA7	Tonsoku-like protein OS=Homo sapiens OX=9606 GN=TONSL PE=1 SV=2	1	1	1	1	1378	150.8	6.42	2.33
B7Z2P0	cDNA FLJ55778, highly similar to CLIP-associating protein 1 OS=Homo sapiens OX=9606 PE=2 SV=1	3	1	1	1	692	77.5	6.79	2.32
Q9H9Y2	Ribosome production factor 1 OS=Homo sapiens OX=9606 GN=RPF1 PE=1 SV=2	5	1	1	1	349	40.1	10.01	2.32
P32322	Pyrroline-5-carboxylate reductase 1, mitochondrial OS=Homo sapiens OX=9606 GN=PYCR1 PE=1 SV=2	3	1	1	1	319	33.3	7.61	2.32
O00217	NADH dehydrogenase [ubiquinone] iron-sulfur protein 8, mitochondrial OS=Homo sapiens OX=9606 GN=NDUFS8 PE=1 SV=1	9	1	1	1	210	23.7	6.34	2.31
H7C061	Ubiquitin-conjugating enzyme E2 E1 (Fragment) OS=Homo sapiens OX=9606 GN=UBE2E1 PE=1 SV=1	12	1	1	1	151	16.9	7.72	2.31
B8ZZV5	39S ribosomal protein L30, mitochondrial OS=Homo sapiens OX=9606 GN=MRPL30 PE=1 SV=1	11	1	1	1	101	11.9	9.86	2.31
A0A140VJF4	Biliverdin reductase A OS=Homo sapiens OX=9606 PE=2 SV=1	4	1	1	1	296	33.4	6.44	2.31
B4DIS3	Dpy-30-like protein, isoform CRA_b OS=Homo sapiens OX=9606 GN=LOC84661 PE=2 SV=1	9	1	1	1	120	13.9	7.5	2.31
Q59HH0	Retinoblastoma-associated protein variant (Fragment) OS=Homo sapiens OX=9606 PE=2 SV=1	1	1	1	1	960	109.7	8.18	2.31
Q9Y508	E3 ubiquitin-protein ligase RNF114 OS=Homo sapiens OX=9606 GN=RNF114 PE=1 SV=1	8	1	1	1	228	25.7	7.25	2.3
F1T0L5	ATP-dependent RNA helicase DDX51 OS=Homo sapiens OX=9606 GN=DDX51 PE=2 SV=1	3	1	1	1	666	72.4	8.16	2.3
E9PJ36	Vacuolar protein sorting-associated protein 51 homolog (Fragment) OS=Homo sapiens OX=9606 GN=VPS51 PE=1 SV=1	5	1	1	1	255	28.4	5.4	2.3
X5D9D6	Tuberous sclerosis 2 isoform D (Fragment) OS=Homo sapiens OX=9606 GN=TSC2 PE=2 SV=1	1	1	1	1	1740	193.2	7.06	2.3
Q9UIF8	Bromodomain adjacent to zinc finger domain protein 2B OS=Homo sapiens OX=9606 GN=BAZ2B PE=1 SV=3	1	1	1	1	2168	240.3	6.54	2.3
O95059	Ribonuclease P protein subunit p14 OS=Homo sapiens OX=9606 GN=RPP14 PE=1 SV=3	8	1	1	1	124	13.7	7.75	2.3
H7C131	3-ketoacyl-CoA thiolase, peroxisomal (Fragment) OS=Homo sapiens OX=9606 GN=ACAA1 PE=1 SV=1	4	1	1	1	290	30.3	8.63	2.3
A0A494C1M4	10-formyltetrahydrofolate dehydrogenase OS=Homo sapiens OX=9606 GN=ALDH1L2 PE=1 SV=1	2	1	1	1	932	102.8	6.57	2.29
H7C5Q2	Acyl-coenzyme A thioesterase 9, mitochondrial (Fragment) OS=Homo sapiens OX=9606 GN=ACOT9 PE=1 SV=1	4	1	1	1	264	30	7.46	2.29
A0A0K1JRJ6	MAP7 domain containing 2 brain transcript variant 1 OS=Homo sapiens OX=9606 GN=MAP7D2 PE=2 SV=1	2	1	1	1	757	84.1	8.51	2.29
Q92538	Golgi-specific brefeldin A-resistance guanine nucleotide exchange factor 1 OS=Homo sapiens OX=9606 GN=GBF1 PE=1 SV=2	1	1	1	1	1859	206.3	5.73	2.28
O94887	FERM, ARHGEF and pleckstrin domain-containing protein 2 OS=Homo sapiens OX=9606 GN=FARP2 PE=1 SV=3	1	1	1	1	1054	119.8	8.79	2.28
C9JA93	TBC1 domain family member 15 (Fragment) OS=Homo sapiens OX=9606 GN=TBC1D15 PE=1 SV=1	7	1	1	1	278	32.1	8.84	2.28
E5RIV1	N-myc downstream-regulated gene 1 protein (Fragment) OS=Homo sapiens OX=9606 GN=NDRG1 PE=1 SV=1	8	1	1	1	193	21.2	4.65	2.27
A0A0A0MTH3	Integrin-linked protein kinase OS=Homo sapiens OX=9606 GN=ILK PE=1 SV=1	3	1	1	1	483	54.6	7.97	2.27
B3KT39	Glycylpeptide N-tetradecanoyltransferase OS=Homo sapiens OX=9606 PE=2 SV=1	3	1	1	1	485	56.7	9.51	2.27
E7ET14	Lysine-specific demethylase PHF2 OS=Homo sapiens OX=9606 GN=PHF2 PE=1 SV=3	5	1	1	1	309	33.1	8.92	2.27
Q86WT1	Tetratricopeptide repeat protein 30A OS=Homo sapiens OX=9606 GN=TTC30A PE=2 SV=3	2	1	1	1	665	76.1	5.2	2.27
B4DWT0	cDNA FLJ60187 OS=Homo sapiens OX=9606 PE=2 SV=1	18	1	1	1	157	15.8	5	2.27
Q13451	Peptidyl-prolyl cis-trans isomerase FKBP5 OS=Homo sapiens OX=9606 GN=FKBP5 PE=1 SV=2	2	1	1	1	457	51.2	5.9	2.26
Q13131	5'-AMP-activated protein kinase catalytic subunit alpha-1 OS=Homo sapiens OX=9606 GN=PRKAA1 PE=1 SV=4	3	1	1	1	559	64	8.12	2.26
Q9P287	BRCA2 and CDKN1A-interacting protein OS=Homo sapiens OX=9606 GN=BCCIP PE=1 SV=1	4	1	1	1	314	36	4.61	2.26
C9JTV2	GATOR complex protein MIOS (Fragment) OS=Homo sapiens OX=9606 GN=MIOS PE=1 SV=1	9	1	1	1	150	16.7	6.27	2.26
Q9UKG1	DCC-interacting protein 13-alpha OS=Homo sapiens OX=9606 GN=APPL1 PE=1 SV=1	2	1	1	1	709	79.6	5.41	2.26
G8JLB3	tRNA pseudouridine synthase A (Fragment) OS=Homo sapiens OX=9606 GN=PUS1 PE=1 SV=1	3	1	1	1	384	42.9	8.47	2.26
B2RTU6	HCG1981012, isoform CRA_b OS=Homo sapiens OX=9606 GN=RAPGEF6 PE=2 SV=1	1	1	1	1	1609	180.4	6.55	2.25
A0A024R2I5	Coiled-coil-helix-coiled-coil-helix domain containing 4, isoform CRA_a OS=Homo sapiens OX=9606 GN=CHCHD4 PE=4 SV=1	10	1	1	1	142	16	4.31	2.25
O75683	Surfeit locus protein 6 OS=Homo sapiens OX=9606 GN=SURF6 PE=1 SV=3	3	1	1	1	361	41.4	10.64	2.25
Q96GX2	Ataxin-7-like protein 3B OS=Homo sapiens OX=9606 GN=ATXN7L3B PE=1 SV=2	13	1	1	1	97	10.8	4.36	2.25
A0A024RBR7	Zinc finger protein 664, isoform CRA_a OS=Homo sapiens OX=9606 GN=ZNF664 PE=4 SV=1	10	1	1	1	261	30.3	8.69	2.24
Q59FX3	Neurofibromin variant (Fragment) OS=Homo sapiens OX=9606 PE=2 SV=1	2	1	1	1	968	109.4	6.64	2.24
Q8IXP7	SAMD4B protein (Fragment) OS=Homo sapiens OX=9606 GN=SAMD4B PE=2 SV=1	4	1	1	1	365	39.2	8.9	2.24
Q96CU9	FAD-dependent oxidoreductase domain-containing protein 1 OS=Homo sapiens OX=9606 GN=FOXRED1 PE=1 SV=2	3	1	1	1	486	53.8	7.78	2.24
H6QX63	Hepatocellular carcinoma related protein 2 OS=Homo sapiens OX=9606 PE=2 SV=1	6	1	1	1	305	34.8	10.78	2.24
V9HWC6	Peptidyl-prolyl cis-trans isomerase OS=Homo sapiens OX=9606 GN=HEL-S-39 PE=2 SV=1	5	1	1	1	208	22.7	9.32	2.24
Q53F85	Daxx (Fragment) OS=Homo sapiens OX=9606 PE=2 SV=1	2	1	1	1	740	81.2	4.88	2.24
O95707	Ribonuclease P protein subunit p29 OS=Homo sapiens OX=9606 GN=POP4 PE=1 SV=2	5	1	1	1	220	25.4	10.07	2.24
Q14126	Desmoglein-2 OS=Homo sapiens OX=9606 GN=DSG2 PE=1 SV=2	2	1	1	1	1118	122.2	5.24	2.23
Q96MG7	Non-structural maintenance of chromosomes element 3 homolog OS=Homo sapiens OX=9606 GN=NSMCE3 PE=1 SV=1	3	1	1	1	304	34.3	9.28	2.23
Q13042	Cell division cycle protein 16 homolog OS=Homo sapiens OX=9606 GN=CDC16 PE=1 SV=2	2	1	1	1	620	71.6	5.85	2.23
B4DMM7	cDNA FLJ59722, highly similar to Retinoblastoma-binding protein 5 OS=Homo sapiens OX=9606 PE=2 SV=1	2	1	1	1	573	63.3	5.2	2.23
Q8WWA6	ZNF277 protein OS=Homo sapiens OX=9606 GN=ZNF277 PE=1 SV=1	5	1	1	1	278	32.7	6.61	2.23
Q9HD33	39S ribosomal protein L47, mitochondrial OS=Homo sapiens OX=9606 GN=MRPL47 PE=1 SV=2	4	1	1	1	250	29.4	10.37	2.23
Q8TAF3	WD repeat-containing protein 48 OS=Homo sapiens OX=9606 GN=WDR48 PE=1 SV=1	2	1	1	1	677	76.2	7.03	2.23
B7Z1I2	Aspartate aminotransferase OS=Homo sapiens OX=9606 PE=2 SV=1	4	1	1	1	366	41	7.18	2.22
Q9NQC8	Intraflagellar transport protein 46 homolog OS=Homo sapiens OX=9606 GN=IFT46 PE=1 SV=1	5	1	1	1	304	34.3	4.54	2.22
P78365	Polyhomeotic 2 homolog OS=Homo sapiens OX=9606 GN=HPH2 PE=2 SV=1	3	1	1	1	433	47.2	9.47	2.22
E5RJG9	PIN2/TERF1-interacting telomerase inhibitor 1 OS=Homo sapiens OX=9606 GN=PINX1 PE=4 SV=1	10	1	1	1	134	15.4	8.97	2.22
Q13144	Translation initiation factor eIF-2B subunit epsilon OS=Homo sapiens OX=9606 GN=EIF2B5 PE=1 SV=3	1	1	1	1	721	80.3	5.08	2.22
H0Y7L6	Transcription factor Sp3 (Fragment) OS=Homo sapiens OX=9606 GN=SP3 PE=1 SV=1	2	1	1	1	738	77.9	5.55	2.22
B1AK20	DnaJ homolog subfamily C member 11 (Fragment) OS=Homo sapiens OX=9606 GN=DNAJC11 PE=1 SV=1	4	1	1	1	324	36.7	6.13	2.22
Q9BVJ6	U3 small nucleolar RNA-associated protein 14 homolog A OS=Homo sapiens OX=9606 GN=UTP14A PE=1 SV=1	2	1	1	1	771	87.9	7.87	2.22
A0A087WYR0	Signal recognition particle 19 kDa protein OS=Homo sapiens OX=9606 GN=SRP19 PE=1 SV=1	13	1	1	1	120	13.6	10.23	2.21
Q6IBA0	Complex I-15 kDa OS=Homo sapiens OX=9606 GN=NDUFS5 PE=2 SV=1	11	1	1	1	106	12.5	9.14	2.21
F6QZY1	Wings apart-like protein homolog (Fragment) OS=Homo sapiens OX=9606 GN=WAPL PE=1 SV=1	3	1	1	1	421	47.7	5.12	2.21
Q9H6F5	Coiled-coil domain-containing protein 86 OS=Homo sapiens OX=9606 GN=CCDC86 PE=1 SV=1	4	1	1	1	360	40.2	10.33	2.21
F8VPA7	Elongation factor Ts, mitochondrial OS=Homo sapiens OX=9606 GN=TSFM PE=1 SV=1	9	1	1	1	200	22.1	9.66	2.21
Q5QPA5	39S ribosomal protein S18a, mitochondrial (Fragment) OS=Homo sapiens OX=9606 GN=MRPS18A PE=1 SV=9	6	1	1	1	263	29.6	10.7	2.21
A0A669KAX9	Ribosomal_L2_C domain-containing protein (Fragment) OS=Homo sapiens OX=9606 PE=4 SV=1	6	1	1	1	238	26	10.23	2.2
Q59E94	Peroxisomal D3,D2-enoyl-CoA isomerase isoform 1 variant (Fragment) OS=Homo sapiens OX=9606 PE=2 SV=1	5	1	1	1	232	25.8	7.24	2.2
P41208	Centrin-2 OS=Homo sapiens OX=9606 GN=CETN2 PE=1 SV=1	8	1	1	1	172	19.7	5	2.2
F8W9B8	Exocyst complex component 5 OS=Homo sapiens OX=9606 GN=EXOC5 PE=1 SV=1	2	1	1	1	643	74.3	6.99	2.19
Q59FM7	HLA-B associated transcript 8 BAT8 isoform a variant (Fragment) OS=Homo sapiens OX=9606 PE=2 SV=1	2	1	1	1	1031	114.9	5.44	2.19
Q13617	Cullin-2 OS=Homo sapiens OX=9606 GN=CUL2 PE=1 SV=2	2	1	1	1	745	86.9	6.92	2.19
B4DKX4	Programmed cell death protein 4 OS=Homo sapiens OX=9606 PE=2 SV=1	4	1	1	1	455	50.2	5.47	2.19
A0A024R120	Transcription factor CP2, isoform CRA_a OS=Homo sapiens OX=9606 GN=TFCP2 PE=3 SV=1	3	1	1	1	502	57.2	5.8	2.18
A0A024R7G7	Solute carrier family 35, member E1, isoform CRA_c OS=Homo sapiens OX=9606 GN=SLC35E1 PE=4 SV=1	6	1	1	1	410	44.7	9.79	2.18
J3KT75	Mannose-P-dolichol utilization defect 1 protein (Fragment) OS=Homo sapiens OX=9606 GN=MPDU1 PE=1 SV=1	6	1	1	1	154	16.5	8.18	2.18
Q9H6R0	ATP-dependent RNA helicase DHX33 OS=Homo sapiens OX=9606 GN=DHX33 PE=1 SV=2	2	1	1	1	707	78.8	8.91	2.18
O95801	Tetratricopeptide repeat protein 4 OS=Homo sapiens OX=9606 GN=TTC4 PE=1 SV=3	2	1	1	1	387	44.7	5.6	2.18
J3KQS6	BRISC and BRCA1-A complex member 1 OS=Homo sapiens OX=9606 GN=BABAM1 PE=1 SV=2	7	1	1	1	254	28.1	4.54	2.18
Q2KHR3	Glutamine and serine-rich protein 1 OS=Homo sapiens OX=9606 GN=QSER1 PE=1 SV=3	1	1	1	1	1735	189.9	7.08	2.18
A8K7G2	cDNA FLJ75762, highly similar to Homo sapiens protease, serine, 25 (PRSS25), nuclear gene encodingmitochondrial protein, transcript variant 1, mRNA OS=Homo sapiens OX=9606 PE=2 SV=1	2	1	1	1	458	48.8	9.96	2.18
A6PVV2	Non-specific serine/threonine protein kinase (Fragment) OS=Homo sapiens OX=9606 GN=WNK2 PE=1 SV=1	1	1	1	1	790	85.8	5.33	2.17
Q8N999	Uncharacterized protein C12orf29 OS=Homo sapiens OX=9606 GN=C12orf29 PE=1 SV=2	4	1	1	1	325	37.5	7.06	2.17
C9J3F7	Mitogen-activated protein kinase kinase kinase 20 (Fragment) OS=Homo sapiens OX=9606 GN=MAP3K20 PE=1 SV=1	8	1	1	1	138	15.7	6.38	2.17
B2RB57	Ubiquitin-like modifier-activating enzyme ATG7 OS=Homo sapiens OX=9606 PE=2 SV=1	2	1	1	1	703	77.9	6.24	2.17
Q96HE7	ERO1-like protein alpha OS=Homo sapiens OX=9606 GN=ERO1A PE=1 SV=2	3	1	1	1	468	54.4	5.68	2.16
J3JSM9	ARHGAP21 protein OS=Homo sapiens OX=9606 GN=ARHGAP21 PE=1 SV=1	1	1	1	1	1406	156	7.85	2.16
A0A0S2Z4W7	Protein kinase C substrate 80K-H isoform 2 (Fragment) OS=Homo sapiens OX=9606 GN=PRKCSH PE=2 SV=1	3	1	1	1	406	45.9	4.34	2.16
B5MD00	Mitochondrial import receptor subunit TOM7 homolog OS=Homo sapiens OX=9606 GN=TOMM7 PE=1 SV=1	33	1	1	1	51	5.7	5.77	2.16
F5H5P2	2-oxoisovalerate dehydrogenase subunit alpha OS=Homo sapiens OX=9606 PE=3 SV=1	3	1	1	1	479	54.2	6.43	2.16
Q9P2K3	REST corepressor 3 OS=Homo sapiens OX=9606 GN=RCOR3 PE=1 SV=2	2	1	1	1	495	55.5	8.27	2.15
G3V274	BAG family molecular chaperone regulator 5 (Fragment) OS=Homo sapiens OX=9606 GN=BAG5 PE=1 SV=1	6	1	1	1	211	24	6.54	2.15
B4DEN3	cDNA FLJ61101, highly similar to Eukaryotic translation initiation factor 5 OS=Homo sapiens OX=9606 PE=2 SV=1	8	1	1	1	193	22.5	4.79	2.15
Q9Y2Q5	Ragulator complex protein LAMTOR2 OS=Homo sapiens OX=9606 GN=LAMTOR2 PE=1 SV=1	12	1	1	1	125	13.5	5.4	2.15
P11388	DNA topoisomerase 2-alpha OS=Homo sapiens OX=9606 GN=TOP2A PE=1 SV=3	1	1	1	1	1531	174.3	8.72	2.15
B4DYY1	cDNA FLJ51659, highly similar to 4-trimethylaminobutyraldehyde dehydrogenase OS=Homo sapiens OX=9606 PE=2 SV=1	3	1	1	1	321	35	6.02	2.14
A8K948	cDNA FLJ78298 OS=Homo sapiens OX=9606 PE=2 SV=1	3	1	1	1	496	56.3	8.46	2.14
Q92541	RNA polymerase-associated protein RTF1 homolog OS=Homo sapiens OX=9606 GN=RTF1 PE=1 SV=4	2	1	1	1	710	80.3	8.15	2.14
Q9UGI8	Testin OS=Homo sapiens OX=9606 GN=TES PE=1 SV=1	4	1	1	1	421	48	7.68	2.14
Q9H444	Charged multivesicular body protein 4b OS=Homo sapiens OX=9606 GN=CHMP4B PE=1 SV=1	6	1	1	1	224	24.9	4.82	2.13
B4DFH3	Inorganic diphosphatase OS=Homo sapiens OX=9606 PE=2 SV=1	6	1	1	1	202	23	5.83	2.13
P09067	Homeobox protein Hox-B5 OS=Homo sapiens OX=9606 GN=HOXB5 PE=1 SV=3	4	1	1	1	269	29.4	8.98	2.13
B3KPJ8	Lethal(3)malignant brain tumor-like protein 2 OS=Homo sapiens OX=9606 PE=2 SV=1	2	1	1	1	705	79.1	6.84	2.13
Q9NTK5	Obg-like ATPase 1 OS=Homo sapiens OX=9606 GN=OLA1 PE=1 SV=2	3	1	1	1	396	44.7	7.81	2.13
A0A087X211	Protein CIP2A OS=Homo sapiens OX=9606 GN=CIP2A PE=1 SV=1	2	1	1	1	906	102.2	6.23	2.13
Q9UBB6	Neurochondrin OS=Homo sapiens OX=9606 GN=NCDN PE=1 SV=1	2	1	1	1	729	78.8	5.48	2.13
A0A024RBX2	Family with sequence similarity 51, member A1, isoform CRA_a OS=Homo sapiens OX=9606 GN=FAM51A1 PE=4 SV=1	7	1	1	1	242	28.6	6.8	2.12
G3V1D1	Ferritin OS=Homo sapiens OX=9606 GN=FTH1 PE=1 SV=1	13	1	1	1	113	12.9	5.3	2.12
Q6P1M0	Long-chain fatty acid transport protein 4 OS=Homo sapiens OX=9606 GN=SLC27A4 PE=1 SV=1	2	1	1	1	643	72	8.47	2.12
Q5TB53	Transmembrane 9 superfamily member (Fragment) OS=Homo sapiens OX=9606 GN=TM9SF3 PE=1 SV=8	4	1	1	1	253	29.9	5.82	2.12
Q9BRZ2	E3 ubiquitin-protein ligase TRIM56 OS=Homo sapiens OX=9606 GN=TRIM56 PE=1 SV=3	3	1	1	1	755	81.4	7.74	2.12
Q14244	Ensconsin OS=Homo sapiens OX=9606 GN=MAP7 PE=1 SV=1	2	1	1	1	749	84	9.61	2.11
Q99567	Nuclear pore complex protein Nup88 OS=Homo sapiens OX=9606 GN=NUP88 PE=1 SV=2	2	1	1	1	741	83.5	5.69	2.11
Q05CW4	WHSC1 protein OS=Homo sapiens OX=9606 GN=WHSC1 PE=2 SV=1	3	1	1	1	568	62.8	9.35	2.11
B4E213	cDNA FLJ61051, highly similar to HpaII tinys locus 9c protein OS=Homo sapiens OX=9606 PE=2 SV=1	7	1	1	1	261	29	8.87	2.1
J3QL08	Zinc phosphodiesterase ELAC protein 2 (Fragment) OS=Homo sapiens OX=9606 GN=ELAC2 PE=1 SV=2	6	1	1	1	132	15	7.2	2.1
F8VRK2	Periphilin-1 OS=Homo sapiens OX=9606 GN=PPHLN1 PE=1 SV=1	7	1	1	1	107	12.7	8.18	2.1
A0A024R8G1	Surfeit 2, isoform CRA_a OS=Homo sapiens OX=9606 GN=SURF2 PE=4 SV=1	14	1	1	1	78	9	9.35	2.1
Q8WVC0	RNA polymerase-associated protein LEO1 OS=Homo sapiens OX=9606 GN=LEO1 PE=1 SV=1	2	1	1	1	666	75.4	4.51	2.1
Q2M389	WASH complex subunit 4 OS=Homo sapiens OX=9606 GN=WASHC4 PE=1 SV=2	1	1	1	1	1173	136.3	7.44	2.1
A0A024R1E4	Mitochondrial 18 kDa protein OS=Homo sapiens OX=9606 GN=MTP18 PE=3 SV=1	8	1	1	1	166	18	9.31	2.09
F8VQX6	Methyltransferase-like protein 7A (Fragment) OS=Homo sapiens OX=9606 GN=METTL7A PE=1 SV=1	8	1	1	1	180	20.6	8.1	2.09
A1L377	CABC1 protein OS=Homo sapiens OX=9606 GN=CABC1 PE=2 SV=1	4	1	1	1	410	44.5	8.65	2.09
Q14192	Four and a half LIM domains protein 2 OS=Homo sapiens OX=9606 GN=FHL2 PE=1 SV=3	5	1	1	1	279	32.2	7.55	2.09
Q8N0Z8	tRNA pseudouridine synthase-like 1 OS=Homo sapiens OX=9606 GN=PUSL1 PE=1 SV=1	6	1	1	1	303	33.2	9.85	2.08
Q6DCA0	AMMECR1-like protein OS=Homo sapiens OX=9606 GN=AMMECR1L PE=1 SV=1	4	1	1	1	310	34.5	8.98	2.08
D3DWF3	Polo-like kinase 1 (Drosophila), isoform CRA_b OS=Homo sapiens OX=9606 GN=PLK1 PE=4 SV=1	3	1	1	1	363	41.5	8.24	2.08
Q9H0C8	Integrin-linked kinase-associated serine/threonine phosphatase 2C OS=Homo sapiens OX=9606 GN=ILKAP PE=1 SV=1	3	1	1	1	392	42.9	7.09	2.08
B4DEQ7	cDNA FLJ50003, highly similar to Homo sapiens leucine-rich repeats and calponin homology (CH) domain containing 3 (LRCH3), mRNA OS=Homo sapiens OX=9606 PE=2 SV=1	1	1	1	1	803	89.1	6.7	2.07
B4DTN6	cDNA FLJ60152, highly similar to Zinc finger protein 295 OS=Homo sapiens OX=9606 PE=2 SV=1	1	1	1	1	843	93.6	8.87	2.07
Q53GS8	Wolf-Hirschhorn syndrome candidate 2 protein variant (Fragment) OS=Homo sapiens OX=9606 PE=2 SV=1	3	1	1	1	528	57.3	8.92	2.07
Q9UJX6	Anaphase-promoting complex subunit 2 OS=Homo sapiens OX=9606 GN=ANAPC2 PE=1 SV=1	2	1	1	1	822	93.8	5.22	2.07
A0A087WW69	Translation initiation factor eIF-2B subunit delta OS=Homo sapiens OX=9606 GN=EIF2B4 PE=1 SV=1	7	1	1	1	228	25.1	10.08	2.07
Q9Y3D5	28S ribosomal protein S18c, mitochondrial OS=Homo sapiens OX=9606 GN=MRPS18C PE=1 SV=1	13	1	1	1	142	15.8	9.55	2.07
A0A0C4DGS9	Choline/ethanolaminephosphotransferase 1 OS=Homo sapiens OX=9606 GN=CEPT1 PE=1 SV=1	4	1	1	1	280	31.3	7.93	2.07
Q8WXC6	COP9 signalosome complex subunit 9 OS=Homo sapiens OX=9606 GN=COPS9 PE=1 SV=3	35	1	1	1	57	6.2	3.83	2.06
Q05DR3	WDHD1 protein (Fragment) OS=Homo sapiens OX=9606 GN=WDHD1 PE=2 SV=1	1	1	1	1	613	67.6	5.2	2.06
Q6FHK1	MRPL28 protein (Fragment) OS=Homo sapiens OX=9606 GN=MRPL28 PE=2 SV=1	9	1	1	1	128	14.8	4.91	2.06
Q7Z3C6	Autophagy-related protein 9A OS=Homo sapiens OX=9606 GN=ATG9A PE=1 SV=3	1	1	1	1	839	94.4	6.67	2.06
Q8TBP6	Solute carrier family 25 member 40 OS=Homo sapiens OX=9606 GN=SLC25A40 PE=1 SV=1	3	1	1	1	338	38.1	9.35	2.06
Q13356	RING-type E3 ubiquitin-protein ligase PPIL2 OS=Homo sapiens OX=9606 GN=PPIL2 PE=1 SV=1	3	1	1	1	520	58.8	8.78	2.06
Q9UJZ7	Ezrin (Fragment) OS=Homo sapiens OX=9606 PE=2 SV=1	5	1	1	1	158	19.1	9.28	2.05
Q05DL8	CPNE3 protein (Fragment) OS=Homo sapiens OX=9606 GN=CPNE3 PE=2 SV=1	3	1	1	1	262	30	8.18	2.05
D3DP75	Rab3 GTPase-activating protein catalytic subunit OS=Homo sapiens OX=9606 GN=RAB3GAP1 PE=3 SV=1	1	1	1	1	881	99.1	6.14	2.05
M0QY41	Microtubule-associated protein 1S (Fragment) OS=Homo sapiens OX=9606 GN=MAP1S PE=1 SV=8	5	1	1	1	189	20.8	7.08	2.05
Q9BWG6	Sodium channel modifier 1 OS=Homo sapiens OX=9606 GN=SCNM1 PE=1 SV=1	8	1	1	1	230	25.9	8.87	2.05
B4DRP9	cDNA FLJ58274, highly similar to RNA-binding protein 12 OS=Homo sapiens OX=9606 PE=2 SV=1	1	1	1	1	731	76.4	8.32	2.05
M0R0P8	Unconventional myosin-IXb OS=Homo sapiens OX=9606 GN=MYO9B PE=1 SV=1	1	1	1	1	2157	243.2	8.78	2.05
E5RGR0	Acyl-protein thioesterase 1 (Fragment) OS=Homo sapiens OX=9606 GN=LYPLA1 PE=1 SV=1	7	1	1	1	197	20.8	7.06	2.04
P04183	Thymidine kinase, cytosolic OS=Homo sapiens OX=9606 GN=TK1 PE=1 SV=2	6	1	1	1	234	25.5	8.51	2.04
S4R3Q6	Vacuolar protein sorting-associated protein 26A OS=Homo sapiens OX=9606 GN=VPS26A PE=1 SV=1	8	1	1	1	226	26.2	6.24	2.04
K7EM28	Serine/threonine-protein phosphatase 6 regulatory subunit 1 (Fragment) OS=Homo sapiens OX=9606 GN=PPP6R1 PE=1 SV=8	10	1	1	1	157	18	4.89	2.04
O94822	E3 ubiquitin-protein ligase listerin OS=Homo sapiens OX=9606 GN=LTN1 PE=1 SV=6	1	1	1	1	1766	200.4	6.25	2.04
Q92576	PHD finger protein 3 OS=Homo sapiens OX=9606 GN=PHF3 PE=1 SV=3	1	1	1	1	2039	229.3	6.96	2.04
O43815	Striatin OS=Homo sapiens OX=9606 GN=STRN PE=1 SV=4	3	1	1	1	780	86.1	5.27	2.04
A0A024R6F2	Zinc finger CCCH domain-containing protein 14 OS=Homo sapiens OX=9606 GN=FLJ11806 PE=3 SV=1	4	1	1	1	424	48.1	7.94	2.04
Q6RFH5	WD repeat-containing protein 74 OS=Homo sapiens OX=9606 GN=WDR74 PE=1 SV=1	4	1	1	1	385	42.4	8.32	2.04
Q9BVG4	Protein PBDC1 OS=Homo sapiens OX=9606 GN=PBDC1 PE=1 SV=1	6	1	1	1	233	26	4.79	2.04
Q9UNN5	FAS-associated factor 1 OS=Homo sapiens OX=9606 GN=FAF1 PE=1 SV=2	2	1	1	1	650	73.9	4.88	2.04
A0A2U3TZL8	Kinesin-like protein OS=Homo sapiens OX=9606 GN=KIF23 PE=1 SV=1	2	1	1	1	810	92.6	7.96	2.04
Q9NW82	WD repeat-containing protein 70 OS=Homo sapiens OX=9606 GN=WDR70 PE=1 SV=1	2	1	1	1	654	73.2	6.33	2.04
Q16537	Serine/threonine-protein phosphatase 2A 56 kDa regulatory subunit epsilon isoform OS=Homo sapiens OX=9606 GN=PPP2R5E PE=1 SV=1	2	1	1	1	467	54.7	6.95	2.03
Q07954	Prolow-density lipoprotein receptor-related protein 1 OS=Homo sapiens OX=9606 GN=LRP1 PE=1 SV=2	0	1	1	1	4544	504.3	5.39	2.03
Q9NW22	cDNA FLJ10360 fis, clone NT2RM2001247 OS=Homo sapiens OX=9606 PE=2 SV=1	4	1	1	1	294	33.9	6.35	2.03
O14757	Serine/threonine-protein kinase Chk1 OS=Homo sapiens OX=9606 GN=CHEK1 PE=1 SV=2	3	1	1	1	476	54.4	8.25	2.03
P36405	ADP-ribosylation factor-like protein 3 OS=Homo sapiens OX=9606 GN=ARL3 PE=1 SV=2	6	1	1	1	182	20.4	7.24	2.02
B4E0K0	cDNA FLJ52820, highly similar to Nucleoporin p58/p45 OS=Homo sapiens OX=9606 PE=2 SV=1	3	1	1	1	440	46	8.46	2.02
F8W9T3	Sorting nexin-4 (Fragment) OS=Homo sapiens OX=9606 GN=SNX4 PE=1 SV=1	6	1	1	1	155	18.6	6.7	2.02
A0PJM7	IFT74 protein (Fragment) OS=Homo sapiens OX=9606 GN=IFT74 PE=2 SV=1	2	1	1	1	578	67.1	5.69	2.02
Q9Y266	Nuclear migration protein nudC OS=Homo sapiens OX=9606 GN=NUDC PE=1 SV=1	3	1	1	1	331	38.2	5.38	2.02
B4DNJ7	Inosine-5'-monophosphate dehydrogenase OS=Homo sapiens OX=9606 GN=IMPDH PE=2 SV=1	2	1	1	1	514	55.4	6.9	2.02
B4E1R7	Calcium-activated neutral proteinase 2 OS=Homo sapiens OX=9606 PE=2 SV=1	2	1	1	1	523	60.5	5.07	2.02
B3KY42	cDNA FLJ46788 fis, clone TRACH3028855, highly similar to Pseudouridylate synthase 7 homolog OS=Homo sapiens OX=9606 PE=2 SV=1	3	1	1	1	661	75	6.19	2.02
A0A1B0GVD3	Protein lin-28 homolog B OS=Homo sapiens OX=9606 GN=LIN28B PE=1 SV=1	5	1	1	1	258	27.9	9.13	2.02
X6RGP5	Protein transport protein sec16 (Fragment) OS=Homo sapiens OX=9606 GN=SEC16A PE=1 SV=1	1	1	1	1	1059	115.2	6.14	2.01
A0A087X2D5	39S ribosomal protein L45, mitochondrial OS=Homo sapiens OX=9606 GN=MRPL45 PE=1 SV=1	5	1	1	1	306	35.3	9.03	2.01
Q8WVX9	Fatty acyl-CoA reductase 1 OS=Homo sapiens OX=9606 GN=FAR1 PE=1 SV=1	2	1	1	1	515	59.3	9.17	2.01
A0A3B3IUC4	Alpha-galactosidase OS=Homo sapiens OX=9606 GN=GLA PE=1 SV=1	3	1	1	1	470	53.2	5.86	2.01
F8WAY1	Lariat debranching enzyme OS=Homo sapiens OX=9606 GN=DBR1 PE=1 SV=1	15	1	1	1	118	13.3	7.33	2
A0A0S2Z590	U6 snRNA-associated Sm-like protein LSm1 (Fragment) OS=Homo sapiens OX=9606 GN=LSM1 PE=2 SV=1	12	1	1	1	133	15.2	5.22	2
Q7L3T8	Probable proline--tRNA ligase, mitochondrial OS=Homo sapiens OX=9606 GN=PARS2 PE=1 SV=1	4	1	1	1	475	53.2	8.1	2
P07199	Major centromere autoantigen B OS=Homo sapiens OX=9606 GN=CENPB PE=1 SV=2	3	1	1	1	599	65.1	4.55	2
K7ERJ6	Zinc finger SWIM domain-containing protein 4 (Fragment) OS=Homo sapiens OX=9606 GN=ZSWIM4 PE=1 SV=1	1	1	1	1	898	99.6	6.96	1.63
A0A024RCL3	MHC class I polypeptide-related sequence A OS=Homo sapiens OX=9606 GN=MICA PE=1 SV=1	3	1	1	1	235	27.1	6.83	1.55
