# Supplementary material for: Transcriptional factor ATF3 impairs KSHV lytic replication by suppressing the expression of viral bZIP protein K8
Source: PLoS Pathog. 2026 May 11;22(5):e1014222. doi: 10.1371/journal.ppat.1014222 (PMC13178968; doi:10.1371/journal.ppat.1014222)
Supplement: S3 Table — (XLSX) [file ppat.1014222.s015.xlsx]

## Sheet: Sheet1
Accession	Description	Coverage [%]	# Peptides	# PSMs	# Unique Peptides	# AAs	MW [kDa]	calc. pI	Score Sequest HT: Sequest HT
H6VRF8	Keratin, type II cytoskeletal 1 OS=Homo sapiens OX=9606 GN=KRT1 PE=3 SV=1	41	30	79	25	644	66	8.12	210.27
B1AHC9	X-ray repair cross-complementing protein 6 OS=Homo sapiens OX=9606 GN=XRCC6 PE=1 SV=1	49	22	71	22	559	64.2	9.28	196.54
P18847	Cyclic AMP-dependent transcription factor ATF-3 OS=Homo sapiens OX=9606 GN=ATF3 PE=1 SV=2	62	10	67	10	181	20.6	8.54	195.3
A0A1B0GVI3	Keratin, type I cytoskeletal 10 OS=Homo sapiens OX=9606 GN=KRT10 PE=1 SV=2	44	22	62	20	624	63.3	5.26	186.32
Q8IWP6	Tubulin beta chain OS=Homo sapiens OX=9606 PE=2 SV=1	56	16	64	1	445	49.7	4.92	177.87
P09874	Poly [ADP-ribose] polymerase 1 OS=Homo sapiens OX=9606 GN=PARP1 PE=1 SV=4	39	33	63	33	1014	113	8.88	175.71
B2RDD7	Protein arginine N-methyltransferase 5 OS=Homo sapiens OX=9606 PE=2 SV=1	42	17	59	17	637	72.7	6.29	165.59
B3KT06	Tubulin alpha chain OS=Homo sapiens OX=9606 PE=2 SV=1	50	12	58	4	416	46.3	5.14	165.49
Q96EB6	NAD-dependent protein deacetylase sirtuin-1 OS=Homo sapiens OX=9606 GN=SIRT1 PE=1 SV=2	53	24	59	24	747	81.6	4.67	157.39
B7Z1K5	Tubulin alpha chain OS=Homo sapiens OX=9606 PE=2 SV=1	36	11	49	3	519	57.7	5.07	137.84
A0A8V8TNX9	Pyruvate kinase PKM OS=Homo sapiens OX=9606 GN=PKM PE=4 SV=1	42	18	44	18	605	65.8	7.99	123.3
B7Z4V2	Stress-70 protein, mitochondrial OS=Homo sapiens OX=9606 PE=2 SV=1	37	19	37	19	665	72.4	5.94	101.58
O60506	Heterogeneous nuclear ribonucleoprotein Q OS=Homo sapiens OX=9606 GN=SYNCRIP PE=1 SV=2	37	18	37	16	623	69.6	8.59	101.55
A0A8Q3WKJ9	AP-3 complex subunit beta OS=Homo sapiens OX=9606 GN=AP3B1 PE=1 SV=1	22	17	36	14	1034	114.8	6.19	92.45
I3L4N8	Actin, cytoplasmic 2 OS=Homo sapiens OX=9606 GN=ACTG1 PE=1 SV=9	49	11	31	1	351	39	5.47	89.8
A0A7I2V5S2	Nucleophosmin OS=Homo sapiens OX=9606 GN=NPM1 PE=1 SV=1	35	8	28	8	305	33.9	4.82	87.23
F8W6I7	Heterogeneous nuclear ribonucleoprotein A1 OS=Homo sapiens OX=9606 GN=HNRNPA1 PE=1 SV=2	45	11	32	10	307	33.1	9.13	85.07
A0A384ME17	Elongation factor Tu OS=Homo sapiens OX=9606 GN=TUFM PE=2 SV=1	34	12	29	12	455	49.8	7.61	84.51
A0A5H1ZRQ2	RNA helicase OS=Homo sapiens OX=9606 GN=DDX17 PE=1 SV=2	24	14	32	9	731	80.4	8.37	83.96
Q9BW34	EEF1D protein (Fragment) OS=Homo sapiens OX=9606 GN=EEF1D PE=2 SV=2	30	12	31	1	550	60.8	7.55	81.32
Q8IWZ3	Ankyrin repeat and KH domain-containing protein 1 OS=Homo sapiens OX=9606 GN=ANKHD1 PE=1 SV=1	12	21	29	9	2542	269.3	5.73	78.87
A0A024R228	Heterogeneous nuclear ribonucleoprotein K OS=Homo sapiens OX=9606 GN=HNRPK PE=4 SV=1	46	15	27	1	463	51.2	5.64	78.76
O15355	Protein phosphatase 1G OS=Homo sapiens OX=9606 GN=PPM1G PE=1 SV=1	26	12	27	12	546	59.2	4.36	77.29
A0A024R2I7	RING-type E3 ubiquitin transferase OS=Homo sapiens OX=9606 GN=RAD18 PE=3 SV=1	36	14	28	14	495	56.2	7.42	76.35
A0A7P0T9C4	Cytoplasmic dynein 1 heavy chain 1 OS=Homo sapiens OX=9606 GN=DYNC1H1 PE=1 SV=1	9	29	29	29	4672	534.7	6.51	72.52
A0A024RDQ0	Heat shock protein 105 kDa OS=Homo sapiens OX=9606 GN=HSPH1 PE=3 SV=1	34	19	27	17	814	92.1	5.55	71.28
O43143	ATP-dependent RNA helicase DHX15 OS=Homo sapiens OX=9606 GN=DHX15 PE=1 SV=2	29	17	24	17	795	90.9	7.46	69.53
B4DN41	Probable ATP-dependent RNA helicase DDX5 OS=Homo sapiens OX=9606 PE=2 SV=1	23	11	27	6	603	67.7	8.87	68.91
P62979	Ubiquitin-40S ribosomal protein S27a OS=Homo sapiens OX=9606 GN=RPS27A PE=1 SV=2	53	9	28	3	156	18	9.64	66.99
B3KT93	Polyadenylate-binding protein OS=Homo sapiens OX=9606 PE=2 SV=1	21	10	23	6	636	70.6	9.52	66.82
A8K7F6	RNA helicase OS=Homo sapiens OX=9606 PE=2 SV=1	34	10	26	7	406	46.1	5.48	65.74
A0A384P5S9	Epididymis secretory sperm binding protein OS=Homo sapiens OX=9606 PE=2 SV=1	13	22	25	22	2452	282.1	5.34	65.71
Q5H924	HECT, UBA and WWE domain containing 1 (Fragment) OS=Homo sapiens OX=9606 GN=HUWE1 PE=1 SV=1	9	19	25	1	3407	374	5.1	64.91
V9HW96	T-complex protein 1 subunit beta OS=Homo sapiens OX=9606 GN=HEL-S-100n PE=2 SV=1	43	15	24	15	535	57.5	6.46	63.47
A0A8V8TMQ1	Fragile X mental retardation, autosomal homolog 1, isoform CRA_d OS=Homo sapiens OX=9606 GN=FXR1 PE=4 SV=1	32	14	23	14	650	72.7	6.16	62.96
E9PK25	Cofilin-1 OS=Homo sapiens OX=9606 GN=CFL1 PE=1 SV=1	51	9	20	9	204	22.7	8.34	62.09
P05412	Transcription factor Jun OS=Homo sapiens OX=9606 GN=JUN PE=1 SV=2	34	7	21	7	331	35.7	8.76	61.87
A0A140VK70	26S proteasome regulatory subunit 7 OS=Homo sapiens OX=9606 PE=2 SV=1	43	13	23	13	433	48.6	5.95	61.24
A0A1U9X9D5	Valine--tRNA ligase OS=Homo sapiens OX=9606 PE=3 SV=2	18	15	22	15	1264	140.4	7.59	58.64
E7ET15	U2 snRNP-associated SURP motif-containing protein OS=Homo sapiens OX=9606 GN=U2SURP PE=1 SV=1	17	13	21	13	1028	118.2	8.54	58.15
A0A804HL54	isoleucine--tRNA ligase OS=Homo sapiens OX=9606 GN=IARS1 PE=1 SV=1	20	15	20	15	1237	141.5	6.2	57.64
E9PMI6	Methylosome subunit pICln OS=Homo sapiens OX=9606 GN=CLNS1A PE=1 SV=1	58	6	21	6	167	18.2	4.41	56.44
Q93008	Probable ubiquitin carboxyl-terminal hydrolase FAF-X OS=Homo sapiens OX=9606 GN=USP9X PE=1 SV=4	9	18	22	18	2554	290.3	5.8	55.27
E9PL71	Elongation factor 1-delta (Fragment) OS=Homo sapiens OX=9606 GN=EEF1D PE=1 SV=1	44	6	22	0	187	20.8	5.01	55.09
P17066	Heat shock 70 kDa protein 6 OS=Homo sapiens OX=9606 GN=HSPA6 PE=1 SV=2	18	8	22	4	643	71	6.14	54.52
A0A7I2V599	60 kDa heat shock protein, mitochondrial OS=Homo sapiens OX=9606 GN=HSPD1 PE=1 SV=1	33	11	19	11	537	57.8	7.77	54.5
A0A8V8TQK1	Clathrin heavy chain 1 OS=Homo sapiens OX=9606 GN=CLTC PE=4 SV=1	15	17	20	17	1651	188.8	5.67	53.86
Q3MIH3	Ubiquitin-60S ribosomal protein L40 OS=Homo sapiens OX=9606 GN=UBA52 PE=2 SV=1	46	7	23	1	128	14.7	9.83	52.76
P62750	60S ribosomal protein L23a OS=Homo sapiens OX=9606 GN=RPL23A PE=1 SV=1	50	9	20	9	156	17.7	10.45	51.72
X1WI28	60S ribosomal protein L10 (Fragment) OS=Homo sapiens OX=9606 GN=RPL10 PE=1 SV=7	35	7	17	1	200	23	10.01	50.69
C9J6P4	Zinc finger CCCH-type antiviral protein 1 OS=Homo sapiens OX=9606 GN=ZC3HAV1 PE=1 SV=1	20	13	18	1	1024	114	8.56	47.85
A0A0S2Z3H3	ADP/ATP translocase (Fragment) OS=Homo sapiens OX=9606 GN=SLC25A4 PE=2 SV=1	24	7	19	2	298	33	9.76	47.27
O14974	Protein phosphatase 1 regulatory subunit 12A OS=Homo sapiens OX=9606 GN=PPP1R12A PE=1 SV=1	18	12	17	12	1030	115.2	5.4	46.41
Q6IAX2	60S ribosomal protein L21 OS=Homo sapiens OX=9606 GN=RPL21 PE=2 SV=1	33	4	16	4	160	18.6	10.49	46.33
Q9UKJ3	G patch domain-containing protein 8 OS=Homo sapiens OX=9606 GN=GPATCH8 PE=1 SV=2	12	11	17	11	1502	164.1	8.66	46.31
Q96HN2	Adenosylhomocysteinase 3 OS=Homo sapiens OX=9606 GN=AHCYL2 PE=1 SV=1	19	9	17	2	611	66.7	7.36	46.06
Q6I9V5	ADP/ATP translocase OS=Homo sapiens OX=9606 GN=SLC25A6 PE=2 SV=1	22	6	18	1	298	32.8	9.74	45.8
A0A0S2Z4T1	DNA replication licensing factor MCM3 (Fragment) OS=Homo sapiens OX=9606 GN=MCM3 PE=2 SV=1	24	13	17	13	808	90.9	5.77	45.52
Q70CQ2	Ubiquitin carboxyl-terminal hydrolase 34 OS=Homo sapiens OX=9606 GN=USP34 PE=1 SV=2	7	17	18	17	3546	404	5.82	45.18
Q53Z07	60S ribosomal protein L9 OS=Homo sapiens OX=9606 GN=RPL9 PE=2 SV=1	55	8	16	8	192	21.9	9.95	44.97
B7Z3V1	Sodium/potassium-transporting ATPase subunit alpha (Fragment) OS=Homo sapiens OX=9606 PE=2 SV=1	14	9	16	9	1020	112.4	5.35	43.44
A0A0A0MR02	Voltage-dependent anion-selective channel protein 2 (Fragment) OS=Homo sapiens OX=9606 GN=VDAC2 PE=1 SV=1	35	6	15	6	282	30.3	7.81	43.36
A0A0S2Z3L2	P-type Ca(2+) transporter (Fragment) OS=Homo sapiens OX=9606 GN=ATP2A2 PE=2 SV=1	18	11	16	11	1042	114.7	5.34	43.11
I3L2C7	Gem-associated protein 4 OS=Homo sapiens OX=9606 GN=GEMIN4 PE=1 SV=1	21	15	16	1	1047	118.7	6.19	42.89
O95071	E3 ubiquitin-protein ligase UBR5 OS=Homo sapiens OX=9606 GN=UBR5 PE=1 SV=2	9	15	17	15	2799	309.2	5.85	42.35
E7EM64	COP9 signalosome complex subunit 6 OS=Homo sapiens OX=9606 GN=COPS6 PE=1 SV=1	47	9	15	9	326	36	5.73	41.94
Q9HC39	Gem-associated protein 4 OS=Homo sapiens OX=9606 PE=2 SV=1	21	15	16	1	1047	118.7	6.24	40.85
A8K984	Structural maintenance of chromosomes protein OS=Homo sapiens OX=9606 PE=2 SV=1	18	16	16	16	1197	135.5	8.43	38.73
E9PKP7	Nucleolar transcription factor 1 OS=Homo sapiens OX=9606 GN=UBTF PE=1 SV=1	17	10	14	10	745	87.4	9.89	38.34
P51116	RNA-binding protein FXR2 OS=Homo sapiens OX=9606 GN=FXR2 PE=1 SV=2	20	8	13	7	673	74.2	6.23	38
A0A7I2V323	Heterogeneous nuclear ribonucleoproteins A2/B1 OS=Homo sapiens OX=9606 GN=HNRNPA2B1 PE=1 SV=1	35	9	13	8	333	35.2	8.87	36.01
A0A8I5KWT8	Myosin-9 OS=Homo sapiens OX=9606 GN=MYH9 PE=1 SV=1	11	14	15	14	1981	229	5.64	35.73
Q05CW7	NAT10 protein (Fragment) OS=Homo sapiens OX=9606 GN=NAT10 PE=2 SV=1	29	10	13	1	554	62.3	9.26	34.96
Q92616	eIF-2-alpha kinase activator GCN1 OS=Homo sapiens OX=9606 GN=GCN1 PE=1 SV=7	7	13	14	13	2671	292.5	7.43	34.92
A0A384N6C7	Epididymis secretory sperm binding protein OS=Homo sapiens OX=9606 PE=2 SV=1	22	9	13	9	589	64	8.27	34.65
D6RFN0	COP9 signalosome complex subunit 4 OS=Homo sapiens OX=9606 GN=COPS4 PE=1 SV=1	31	9	12	9	438	49.7	5.81	34.57
A0A8I5KZ21	Fragile X messenger ribonucleoprotein 1 OS=Homo sapiens OX=9606 GN=FMR1 PE=1 SV=1	21	8	13	7	587	66.2	8.38	34.47
B4E1E0	CTP synthase OS=Homo sapiens OX=9606 GN=CTPS1 PE=1 SV=1	24	8	13	7	435	49.7	7.52	34.31
A0A7I2V4Y9	Dynactin subunit 2 OS=Homo sapiens OX=9606 GN=DCTN2 PE=1 SV=1	32	8	13	8	378	41.6	5.91	34
A0A8V8TRH9	Serine/threonine-protein phosphatase PP1-beta catalytic subunit OS=Homo sapiens OX=9606 GN=PPP1CB PE=4 SV=1	29	8	12	2	368	41.3	6.54	33.79
V9GZ78	C-1-tetrahydrofolate synthase, cytoplasmic OS=Homo sapiens OX=9606 GN=MTHFD1 PE=1 SV=2	18	12	13	12	854	92.5	6.95	33.62
Q9UNS2	COP9 signalosome complex subunit 3 OS=Homo sapiens OX=9606 GN=COPS3 PE=1 SV=3	27	8	13	8	423	47.8	6.65	33.41
A0A804HL40	Leucine-rich PPR motif-containing protein, mitochondrial OS=Homo sapiens OX=9606 GN=LRPPRC PE=1 SV=1	12	12	13	12	1393	157.7	6.18	32.23
Q9Y2T2	AP-3 complex subunit mu-1 OS=Homo sapiens OX=9606 GN=AP3M1 PE=1 SV=1	32	8	12	8	418	46.9	6.93	31.69
A0A3B3IT92	DNA replication licensing factor MCM4 OS=Homo sapiens OX=9606 GN=MCM4 PE=1 SV=1	20	13	13	13	904	100.7	6.95	31.42
Q7Z4W8	Heparin-binding protein HBp15 OS=Homo sapiens OX=9606 PE=1 SV=1	39	3	11	3	128	14.8	9.32	31.12
Q9Y4X5	E3 ubiquitin-protein ligase ARIH1 OS=Homo sapiens OX=9606 GN=ARIH1 PE=1 SV=2	25	10	12	10	557	64.1	5.08	30.95
Q13330	Metastasis-associated protein MTA1 OS=Homo sapiens OX=9606 GN=MTA1 PE=1 SV=2	21	10	12	10	715	80.7	9.26	30.82
A0A7I2V4F0	ATP-dependent RNA helicase DDX1 OS=Homo sapiens OX=9606 GN=DDX1 PE=1 SV=1	18	9	12	9	734	81.7	7.33	30.57
A0A499FIZ0	WD repeat-containing protein 26 OS=Homo sapiens OX=9606 GN=WDR26 PE=1 SV=2	14	7	12	7	761	81.3	6.25	30.47
P42285	Exosome RNA helicase MTR4 OS=Homo sapiens OX=9606 GN=MTREX PE=1 SV=3	14	10	12	10	1042	117.7	6.52	30.25
A0A0S2PZM4	Bifunctional arginine demethylase and lysyl-hydroxylase JMJD6 OS=Homo sapiens OX=9606 GN=JMJD6 PE=4 SV=1	25	7	12	7	414	47.6	8.73	30.11
O00178	GTP-binding protein 1 OS=Homo sapiens OX=9606 GN=GTPBP1 PE=1 SV=3	21	10	12	10	669	72.4	8.34	29.74
Q6P158	Putative ATP-dependent RNA helicase DHX57 OS=Homo sapiens OX=9606 GN=DHX57 PE=1 SV=2	11	11	12	10	1386	155.5	7.71	29.28
B4DLC0	cDNA FLJ58476, highly similar to Poly(rC)-binding protein 2 OS=Homo sapiens OX=9606 PE=2 SV=1	29	6	11	1	301	32.1	7.9	29.25
A0A0S2Z4K2	CCHC-type zinc finger nucleic acid binding protein isoform 3 (Fragment) OS=Homo sapiens OX=9606 GN=CNBP PE=2 SV=1	41	6	11	6	177	19.5	7.71	28.66
O14617	AP-3 complex subunit delta-1 OS=Homo sapiens OX=9606 GN=AP3D1 PE=1 SV=1	12	9	11	9	1153	130.1	8.48	28.52
O43847	Nardilysin OS=Homo sapiens OX=9606 GN=NRDC PE=1 SV=3	11	9	11	9	1151	131.6	4.98	28.38
A0A8V8TR17	Mitogen-activated protein kinase kinase kinase 7 OS=Homo sapiens OX=9606 GN=MAP3K7 PE=4 SV=1	18	8	11	8	604	66.8	6.96	27.87
Q96B23	Protein C18orf25 OS=Homo sapiens OX=9606 GN=C18orf25 PE=1 SV=3	18	5	11	5	404	43.4	4.88	27.87
Q96I25	Splicing factor 45 OS=Homo sapiens OX=9606 GN=RBM17 PE=1 SV=1	21	6	10	6	401	44.9	5.97	27.82
B4DDU6	T-complex protein 1 subunit epsilon OS=Homo sapiens OX=9606 PE=2 SV=1	23	9	11	8	503	55.4	5.43	27.72
A0A024R3R5	Delta(14)-sterol reductase LBR OS=Homo sapiens OX=9606 GN=LBR PE=3 SV=1	12	6	10	6	615	70.7	9.36	26.75
M0R0F0	40S ribosomal protein S5 (Fragment) OS=Homo sapiens OX=9606 GN=RPS5 PE=1 SV=1	33	4	9	4	200	22.4	9.55	26.7
A0A087WX35	BTB/POZ domain-containing protein KCTD17 OS=Homo sapiens OX=9606 GN=KCTD17 PE=1 SV=2	51	8	10	8	213	24	5.5	26.52
Q01780	Exosome component 10 OS=Homo sapiens OX=9606 GN=EXOSC10 PE=1 SV=2	17	11	11	11	885	100.8	8.46	26.32
A0A8I5QKX0	Cold shock domain-containing protein E1 OS=Homo sapiens OX=9606 GN=CSDE1 PE=1 SV=1	15	8	10	8	766	85.2	6.74	26
Q9C0C9	(E3-independent) E2 ubiquitin-conjugating enzyme OS=Homo sapiens OX=9606 GN=UBE2O PE=1 SV=3	10	8	10	8	1292	141.2	5.12	25.93
A0A140VKE7	Testis tissue sperm-binding protein Li 64n OS=Homo sapiens OX=9606 PE=2 SV=1	10	6	9	3	839	94.5	5.88	25.68
E9PBS1	Bifunctional phosphoribosylaminoimidazole carboxylase/phosphoribosylaminoimidazole succinocarboxamide synthetase (Fragment) OS=Homo sapiens OX=9606 GN=PAICS PE=1 SV=1	22	6	10	6	413	45.6	6.68	25.38
A0A0S2Z5K8	Spermatid perinuclear RNA-binding protein (Fragment) OS=Homo sapiens OX=9606 GN=STRBP PE=1 SV=1	10	6	10	2	657	72.1	8.73	25.38
A0A7P0TAE3	A-kinase anchor protein 8-like OS=Homo sapiens OX=9606 GN=AKAP8L PE=1 SV=1	17	7	9	7	612	68.2	5.06	25.26
A0A7I2YQG2	Ribosomal protein L19 OS=Homo sapiens OX=9606 GN=RPL19 PE=1 SV=1	17	4	10	4	216	25.7	11.27	25.24
Q9NX58	Cell growth-regulating nucleolar protein OS=Homo sapiens OX=9606 GN=LYAR PE=1 SV=3	23	6	10	6	379	43.6	9.57	25.15
A0A2R8Y566	RAB11-binding protein RELCH OS=Homo sapiens OX=9606 GN=RELCH PE=1 SV=1	11	9	10	9	1216	134.5	5.44	24.37
B5BU25	Splicing factor U2AF subunit OS=Homo sapiens OX=9606 GN=U2AF2 PE=2 SV=1	15	4	9	4	471	53.1	9.09	24.33
P62899	60S ribosomal protein L31 OS=Homo sapiens OX=9606 GN=RPL31 PE=1 SV=1	34	4	10	4	125	14.5	10.54	24.32
P16402	Histone H1.3 OS=Homo sapiens OX=9606 GN=H1-3 PE=1 SV=2	25	6	9	1	221	22.3	11.02	23.72
A0A2R8Y6G6	phosphopyruvate hydratase OS=Homo sapiens OX=9606 GN=ENO1 PE=1 SV=1	26	7	9	7	434	47.3	6.99	23.65
B1AHB0	DNA replication licensing factor MCM5 OS=Homo sapiens OX=9606 GN=MCM5 PE=2 SV=1	15	8	10	8	734	82.2	8.37	23.44
Q16637	Survival motor neuron protein OS=Homo sapiens OX=9606 GN=SMN2 PE=1 SV=1	30	5	7	5	294	31.8	6.55	23.29
O00567	Nucleolar protein 56 OS=Homo sapiens OX=9606 GN=NOP56 PE=1 SV=4	22	9	9	9	594	66	9.19	23.04
E9PB61	THO complex subunit 4 OS=Homo sapiens OX=9606 GN=ALYREF PE=1 SV=1	25	4	8	1	264	27.5	11.05	22.92
P62249	40S ribosomal protein S16 OS=Homo sapiens OX=9606 GN=RPS16 PE=1 SV=2	50	7	10	7	146	16.4	10.21	22.58
Q14596	Next to BRCA1 gene 1 protein OS=Homo sapiens OX=9606 GN=NBR1 PE=1 SV=3	12	7	9	7	966	107.3	5.12	22.44
A0A1W2PR17	6-phosphofructo-2-kinase/fructose-2,6-bisphosphatase 3 OS=Homo sapiens OX=9606 GN=PFKFB3 PE=1 SV=1	20	7	9	7	568	64.3	7.74	22.36
Q5XLT4	RING-type E3 ubiquitin transferase (Fragment) OS=Homo sapiens OX=9606 GN=BRCA1 PE=2 SV=1	7	9	9	9	1841	204.9	5.43	22.32
E9PK91	Bcl-2-associated transcription factor 1 OS=Homo sapiens OX=9606 GN=BCLAF1 PE=1 SV=1	12	8	9	8	871	100.3	9.95	22.29
A0A8I5KP85	KN motif and ankyrin repeat domain-containing protein 1 OS=Homo sapiens OX=9606 GN=KANK1 PE=1 SV=1	12	9	9	7	1128	122.9	5.22	22.26
E7EVX8	U4/U6 small nuclear ribonucleoprotein Prp31 OS=Homo sapiens OX=9606 GN=PRPF31 PE=1 SV=1	18	6	8	6	493	54.7	5.78	21.88
Q8NE71	ATP-binding cassette sub-family F member 1 OS=Homo sapiens OX=9606 GN=ABCF1 PE=1 SV=2	12	7	9	7	845	95.9	6.8	21.59
A0A384NKW7	Exportin-2 OS=Homo sapiens OX=9606 PE=2 SV=1	8	5	7	5	971	110.3	5.77	21.16
A8K6X9	cDNA FLJ76427, highly similar to Homo sapiens SH2 domain binding protein 1 (tetratricopeptide repeat containing) (SH2BP1), mRNA OS=Homo sapiens OX=9606 PE=2 SV=1	10	9	9	9	1173	133.4	6.77	21.15
A0A804HJG7	CLIP-associating protein 2 OS=Homo sapiens OX=9606 GN=CLASP2 PE=1 SV=1	8	8	8	8	1506	164.8	8.25	21.01
Q53GX7	threonine--tRNA ligase (Fragment) OS=Homo sapiens OX=9606 PE=2 SV=1	15	8	8	8	723	83.4	6.67	20.75
Q9H089	Large subunit GTPase 1 homolog OS=Homo sapiens OX=9606 GN=LSG1 PE=1 SV=2	11	5	8	5	658	75.2	6.38	20.51
A0A590UK80	Serine/arginine-rich splicing factor 6 (Fragment) OS=Homo sapiens OX=9606 PE=3 SV=1	4	4	9	3	1090	121	6.84	20.08
A0A024R0H6	RNA polymerase II-associated factor 1 homolog OS=Homo sapiens OX=9606 GN=PAF1 PE=3 SV=1	16	6	8	6	531	59.9	4.63	19.84
Q9HCG8	Pre-mRNA-splicing factor CWC22 homolog OS=Homo sapiens OX=9606 GN=CWC22 PE=1 SV=3	9	7	8	7	908	105.4	7.03	19.57
A0A6I8PL42	leucine--tRNA ligase OS=Homo sapiens OX=9606 GN=LARS1 PE=1 SV=1	10	8	8	8	1130	129.1	7.87	19.47
A8K6U7	cDNA FLJ78252, highly similar to Homo sapiens heterogeneous nuclear ribonucleoprotein U-like 1 (HNRPUL1), transcript variant 1, mRNA OS=Homo sapiens OX=9606 PE=2 SV=1	10	6	7	6	856	95.6	6.92	19.26
Q59EH3	Low molecular weight phosphotyrosine protein phosphatase (Fragment) OS=Homo sapiens OX=9606 PE=2 SV=1	29	3	6	3	165	18.7	7.88	18.97
B2R4V2	cDNA, FLJ92227, highly similar to Homo sapiens ribosomal protein L36a-like (RPL36AL), mRNA OS=Homo sapiens OX=9606 PE=2 SV=1	26	4	8	1	106	12.5	10.65	18.76
A0A024R8L0	Mitochondrial ribosomal protein S7, isoform CRA_a OS=Homo sapiens OX=9606 GN=MRPS7 PE=3 SV=1	27	5	8	5	242	28.1	9.99	18.54
B4DHR2	cDNA FLJ53992, highly similar to Nucleolar GTP-binding protein 1 OS=Homo sapiens OX=9606 PE=2 SV=1	20	7	8	7	518	60	9.36	18.44
Q9NVI7	ATPase family AAA domain-containing protein 3A OS=Homo sapiens OX=9606 GN=ATAD3A PE=1 SV=2	14	7	7	5	634	71.3	8.98	18.4
A0A7P0TAE1	Endoplasmin OS=Homo sapiens OX=9606 GN=HSP90B1 PE=1 SV=1	7	5	7	3	789	90.7	5.24	18.13
A0A0J9YYL3	Poly(U)-binding-splicing factor PUF60 (Fragment) OS=Homo sapiens OX=9606 GN=PUF60 PE=1 SV=1	15	5	6	5	505	54.6	5.34	18.1
A0A6Q8PHH9	glycine--tRNA ligase OS=Homo sapiens OX=9606 GN=GARS1 PE=1 SV=1	11	5	7	5	705	79.3	6.7	18.09
P51398	28S ribosomal protein S29, mitochondrial OS=Homo sapiens OX=9606 GN=DAP3 PE=1 SV=1	12	4	7	4	398	45.5	8.88	17.99
Q59GH5	COP9 signalosome subunit 5 variant (Fragment) OS=Homo sapiens OX=9606 PE=2 SV=1	28	5	7	5	276	31.2	6.64	17.92
E7ETY2	Treacle protein OS=Homo sapiens OX=9606 GN=TCOF1 PE=1 SV=1	5	5	7	5	1488	152.2	8.85	17.86
Q15084	Protein disulfide-isomerase A6 OS=Homo sapiens OX=9606 GN=PDIA6 PE=1 SV=1	13	4	6	4	440	48.1	5.08	17.69
A3KFL5	Ribosomal RNA-processing protein 4 OS=Homo sapiens OX=9606 GN=EXOSC2 PE=1 SV=3	25	5	7	5	303	33.5	7.97	17.56
A0A140VJK6	GMP synthase (glutamine-hydrolyzing) OS=Homo sapiens OX=9606 PE=2 SV=1	12	5	7	5	693	76.7	6.87	17.54
Q6P453	Ubiquitin carboxyl-terminal hydrolase (Fragment) OS=Homo sapiens OX=9606 GN=USP11 PE=2 SV=1	8	6	7	6	923	105.3	5.35	17.28
P17535	Transcription factor JunD OS=Homo sapiens OX=9606 GN=JUND PE=1 SV=3	15	3	6	3	347	35.2	7.37	17
A0A2P1M8C0	Kelch-like ECH-associated protein 1 OS=Homo sapiens OX=9606 PE=2 SV=1	18	6	7	6	444	49.5	6.87	16.81
B3KMG5	RBR-type E3 ubiquitin transferase OS=Homo sapiens OX=9606 PE=2 SV=1	20	5	6	5	418	48.5	5.1	16.76
B4DM82	Peptidyl-prolyl cis-trans isomerase OS=Homo sapiens OX=9606 PE=2 SV=1	33	3	6	3	129	14.1	8.47	16.6
A8K3R2	Ribosome biogenesis protein BOP1 OS=Homo sapiens OX=9606 GN=BOP1 PE=2 SV=1	14	5	6	5	746	83.5	6.13	16.59
Q53HS0	glutamine--tRNA ligase (Fragment) OS=Homo sapiens OX=9606 PE=2 SV=1	9	4	6	4	775	87.7	7.24	16.56
E9PK47	Alpha-1,4 glucan phosphorylase OS=Homo sapiens OX=9606 GN=PYGL PE=1 SV=1	13	7	7	7	819	94	7.31	16.46
A0A286YFD0	Methylenetetrahydrofolate reductase OS=Homo sapiens OX=9606 GN=MTHFR PE=1 SV=1	14	6	7	6	642	72	6.1	16.25
C5HU01	Williams-Beuren syndrome chromosome region 14 protein 2 OS=Homo sapiens OX=9606 GN=MLXIPL PE=4 SV=1	9	5	6	5	759	82.2	8.53	16.18
A0A384NL53	Carbonyl reductase (NADPH) OS=Homo sapiens OX=9606 PE=2 SV=1	16	3	6	3	277	30.4	8.32	16.16
O00193	Small acidic protein OS=Homo sapiens OX=9606 GN=SMAP PE=1 SV=1	21	2	6	2	183	20.3	4.72	16.07
E5RI56	Skp1_POZ domain-containing protein OS=Homo sapiens OX=9606 PE=1 SV=2	36	5	6	5	197	22.7	4.55	16.04
B3KQT9	Protein disulfide-isomerase OS=Homo sapiens OX=9606 PE=2 SV=1	19	7	7	7	480	54.1	7.21	16.01
A8K8K1	RNA 3'-terminal-phosphate cyclase (ATP) OS=Homo sapiens OX=9606 PE=2 SV=1	22	6	7	6	366	39.3	8.05	16.01
A0A024R3V0	DNA polymerase-transactivated protein 6, isoform CRA_a OS=Homo sapiens OX=9606 GN=DNAPTP6 PE=3 SV=1	10	4	6	4	558	61.7	9.64	16
P22314	Ubiquitin-like modifier-activating enzyme 1 OS=Homo sapiens OX=9606 GN=UBA1 PE=1 SV=3	7	5	6	5	1058	117.8	5.76	15.69
Q15020	Squamous cell carcinoma antigen recognized by T-cells 3 OS=Homo sapiens OX=9606 GN=SART3 PE=1 SV=1	8	5	6	5	963	109.9	5.57	15.39
A0A224AV41	Adenomatous polyposis coli protein isoform t OS=Homo sapiens OX=9606 GN=APC PE=2 SV=1	4	7	7	7	2853	311.9	7.99	15.33
A0A024RAC9	Zinc finger, UBR1 type 1, isoform CRA_c OS=Homo sapiens OX=9606 GN=ZUBR1 PE=4 SV=1	3	5	6	1	2601	289.5	6.29	15.25
E5RI60	A disintegrin and metalloproteinase with thrombospondin motifs 1 OS=Homo sapiens OX=9606 GN=ADAMTS1 PE=1 SV=2	9	6	6	6	705	77.4	7.68	15.07
Q14192	Four and a half LIM domains protein 2 OS=Homo sapiens OX=9606 GN=FHL2 PE=1 SV=3	23	5	6	5	279	32.2	7.55	15.02
A0A0K0K1K4	Proteasome subunit alpha type OS=Homo sapiens OX=9606 GN=HEL-S-276 PE=2 SV=1	31	5	6	5	248	27.9	8.46	14.99
Q8N5C6	S1 RNA-binding domain-containing protein 1 OS=Homo sapiens OX=9606 GN=SRBD1 PE=1 SV=2	8	6	6	6	995	111.7	8.72	14.85
I3L3H2	RNA helicase OS=Homo sapiens OX=9606 GN=EIF4A3 PE=1 SV=2	25	6	6	6	390	44.5	6.47	14.82
A0A024R753	RNA binding motif protein 28 isoform 1 OS=Homo sapiens OX=9606 GN=RBM28 PE=2 SV=1	8	4	6	4	759	85.7	9.22	14.71
Q9BWF3	RNA-binding protein 4 OS=Homo sapiens OX=9606 GN=RBM4 PE=1 SV=1	21	6	6	2	364	40.3	7.08	14.65
H0YMD0	Annexin (Fragment) OS=Homo sapiens OX=9606 GN=ANXA2 PE=1 SV=1	17	3	5	3	227	25.3	5.97	14.48
O14646	Chromodomain-helicase-DNA-binding protein 1 OS=Homo sapiens OX=9606 GN=CHD1 PE=1 SV=2	4	5	6	5	1710	196.6	7.14	14.48
Q5VYS8	Terminal uridylyltransferase 7 OS=Homo sapiens OX=9606 GN=TUT7 PE=1 SV=1	5	5	6	5	1495	171.1	6.83	14.44
Q9UBW8	COP9 signalosome complex subunit 7a OS=Homo sapiens OX=9606 GN=COPS7A PE=1 SV=1	23	4	5	4	275	30.3	8.22	14.42
D3DN44	HCG2023567, isoform CRA_a OS=Homo sapiens OX=9606 GN=hCG_2023567 PE=4 SV=1	28	5	6	5	245	28.3	9.83	14.42
K7ER00	Phenylalanine--tRNA ligase alpha subunit OS=Homo sapiens OX=9606 GN=FARSA PE=1 SV=1	8	3	5	3	548	62.4	7.84	14.3
Q8IY37	Probable ATP-dependent RNA helicase DHX37 OS=Homo sapiens OX=9606 GN=DHX37 PE=1 SV=1	5	5	6	5	1157	129.5	8.1	14.27
Q53GN6	26S proteasome non-ATPase regulatory subunit 13 (Fragment) OS=Homo sapiens OX=9606 PE=2 SV=1	16	5	6	5	376	42.9	5.68	14.27
H0YJZ6	Endoribonuclease Dicer OS=Homo sapiens OX=9606 GN=DICER1 PE=1 SV=2	5	6	6	6	1715	195	5.71	14.14
Q53T99	Ribosome biogenesis protein WDR12 OS=Homo sapiens OX=9606 GN=WDR12 PE=2 SV=1	15	4	5	4	423	47.7	5.9	14.11
Q8IWR0	Zinc finger CCCH domain-containing protein 7A OS=Homo sapiens OX=9606 GN=ZC3H7A PE=1 SV=1	9	6	6	5	971	110.5	7.3	13.91
O60343	TBC1 domain family member 4 OS=Homo sapiens OX=9606 GN=TBC1D4 PE=1 SV=2	4	4	5	4	1298	146.5	7.01	13.91
D3DPS3	Arginine/proline rich coiled-coil 1, isoform CRA_b OS=Homo sapiens OX=9606 GN=MAP7D1 PE=1 SV=1	10	6	6	6	840	92.6	10.11	13.89
B2R8U0	cDNA, FLJ94063, highly similar to Homo sapiens activating transcription factor 7 (ATF7), mRNA OS=Homo sapiens OX=9606 PE=2 SV=1	13	4	5	4	483	51.7	8.35	13.88
B3KQ33	cDNA FLJ32715 fis, clone TESTI2000784, highly similar to Importin-4 OS=Homo sapiens OX=9606 PE=2 SV=1	8	5	5	5	1081	118.7	4.96	13.74
P35249	Replication factor C subunit 4 OS=Homo sapiens OX=9606 GN=RFC4 PE=1 SV=2	18	4	5	4	363	39.7	8.02	13.67
M0R299	rRNA 2'-O-methyltransferase fibrillarin (Fragment) OS=Homo sapiens OX=9606 GN=FBL PE=1 SV=1	19	3	5	3	229	25.3	7.66	13.65
P35250	Replication factor C subunit 2 OS=Homo sapiens OX=9606 GN=RFC2 PE=1 SV=3	17	4	5	4	354	39.1	6.44	13.59
W0S1J7	PJA2/FER fusion protein OS=Homo sapiens OX=9606 GN=Pe7Fe14 PE=2 SV=1	7	4	5	4	858	96.2	4.67	13.54
A0A024R4E5	High density lipoprotein binding protein (Vigilin), isoform CRA_a OS=Homo sapiens OX=9606 GN=HDLBP PE=1 SV=1	6	5	5	5	1268	141.4	6.87	13.53
A0A024R8D4	Mitochondrial ribosomal protein S2, isoform CRA_a OS=Homo sapiens OX=9606 GN=MRPS2 PE=3 SV=1	14	4	6	4	319	35.5	8.94	13.39
F5H423	ADP-ribosylation factor 3 OS=Homo sapiens OX=9606 PE=3 SV=1	22	3	6	1	210	23.3	8.6	13.33
B4DW97	RNA helicase OS=Homo sapiens OX=9606 PE=2 SV=1	9	5	5	3	711	80	8.85	13.2
Q13501	Sequestosome-1 OS=Homo sapiens OX=9606 GN=SQSTM1 PE=1 SV=1	12	3	4	3	440	47.7	5.22	13.07
A0A804HJ84	methylcrotonoyl-CoA carboxylase OS=Homo sapiens OX=9606 GN=MCCC2 PE=1 SV=1	10	3	5	3	560	61.3	8.03	12.99
Q9BVS4	Serine/threonine-protein kinase RIO2 OS=Homo sapiens OX=9606 GN=RIOK2 PE=1 SV=2	11	4	5	4	552	63.2	5.94	12.98
Q9ULT8	E3 ubiquitin-protein ligase HECTD1 OS=Homo sapiens OX=9606 GN=HECTD1 PE=1 SV=4	4	6	6	6	2610	289.2	5.35	12.85
B8ZZU6	Cyclic AMP-dependent transcription factor ATF-2 OS=Homo sapiens OX=9606 GN=ATF2 PE=1 SV=1	18	4	5	4	389	42.3	7.17	12.78
B3KMV8	cDNA FLJ12766 fis, clone NT2RP2001520, highly similar to Calcium-binding mitochondrial carrier protein Aralar1 OS=Homo sapiens OX=9606 PE=2 SV=1	8	4	5	1	678	74.7	8.38	12.76
Q9Y4W2	Ribosomal biogenesis protein LAS1L OS=Homo sapiens OX=9606 GN=LAS1L PE=1 SV=2	10	5	5	5	734	83	4.73	12.71
A0A6Q8PFJ0	Prelamin-A/C OS=Homo sapiens OX=9606 GN=LMNA PE=1 SV=1	9	5	5	5	729	80.9	8.27	12.7
Q5STU3	RNA helicase OS=Homo sapiens OX=9606 GN=DDX39B PE=1 SV=2	14	5	5	3	425	48.8	7.08	12.43
Q9Y3T9	Nucleolar complex protein 2 homolog OS=Homo sapiens OX=9606 GN=NOC2L PE=1 SV=4	9	5	5	5	749	84.9	5.62	12.41
Q9BQ04	RNA-binding protein 4B OS=Homo sapiens OX=9606 GN=RBM4B PE=1 SV=1	18	5	5	1	359	40.1	6.74	12.26
A0A024RBJ3	Anaphase promoting complex subunit 7, isoform CRA_b OS=Homo sapiens OX=9606 GN=ANAPC7 PE=4 SV=1	12	5	5	5	599	66.8	5.64	12.25
P49458	Signal recognition particle 9 kDa protein OS=Homo sapiens OX=9606 GN=SRP9 PE=1 SV=2	37	3	5	3	86	10.1	7.97	12.19
A0A0S2Z471	creatine kinase (Fragment) OS=Homo sapiens OX=9606 GN=CKB PE=1 SV=1	20	5	5	5	405	44.9	6.11	12.18
A0A6Q8PG37	Kinesin-like protein OS=Homo sapiens OX=9606 GN=KIF2A PE=1 SV=1	8	4	5	4	717	81	6.1	12.14
Q9GZS3	SKI8 subunit of superkiller complex protein OS=Homo sapiens OX=9606 GN=SKIC8 PE=1 SV=1	18	3	4	3	305	33.6	5.47	12.01
Q53GL5	isocitrate dehydrogenase (NADP(+)) (Fragment) OS=Homo sapiens OX=9606 PE=2 SV=1	15	5	5	5	452	50.9	8.48	11.96
Q14690	Protein RRP5 homolog OS=Homo sapiens OX=9606 GN=PDCD11 PE=1 SV=3	4	5	5	5	1871	208.6	8.87	11.9
A0A384P5U2	Epididymis secretory sperm binding protein OS=Homo sapiens OX=9606 PE=2 SV=1	15	3	4	3	249	28.6	4.09	11.86
Q6I9T7	CBX5 protein OS=Homo sapiens OX=9606 GN=CBX5 PE=2 SV=1	27	4	5	3	191	22.2	6.18	11.72
A8K5W7	isoleucine--tRNA ligase OS=Homo sapiens OX=9606 PE=2 SV=1	6	4	5	4	940	105.9	6.42	11.69
F8VQZ7	Methionine aminopeptidase 2 OS=Homo sapiens OX=9606 GN=METAP2 PE=1 SV=1	12	4	5	4	477	52.8	5.82	11.62
A4D1U3	Single-stranded DNA-binding protein OS=Homo sapiens OX=9606 GN=SSBP1 PE=2 SV=1	32	3	4	3	148	17.2	9.6	11.6
A0A1W2PPX9	[histone H3]-lysine(36) N-trimethyltransferase OS=Homo sapiens OX=9606 GN=SETD2 PE=1 SV=2	2	4	5	4	2520	282.4	6.2	11.54
P28331	NADH-ubiquinone oxidoreductase 75 kDa subunit, mitochondrial OS=Homo sapiens OX=9606 GN=NDUFS1 PE=1 SV=3	11	5	5	5	727	79.4	6.23	11.49
B4E2X3	cDNA FLJ56024 OS=Homo sapiens OX=9606 PE=2 SV=1	7	3	4	3	698	78.6	6.73	11.43
Q14C86	GTPase-activating protein and VPS9 domain-containing protein 1 OS=Homo sapiens OX=9606 GN=GAPVD1 PE=1 SV=2	5	5	5	5	1478	164.9	5.22	11.37
O60264	SWI/SNF-related matrix-associated actin-dependent regulator of chromatin subfamily A member 5 OS=Homo sapiens OX=9606 GN=SMARCA5 PE=1 SV=1	6	5	5	5	1052	121.8	8.09	11.37
A0A8V8TNX3	DNA-directed RNA polymerase III subunit RPC1 OS=Homo sapiens OX=9606 GN=POLR3A PE=4 SV=1	5	5	5	5	1343	150.2	8.62	11.29
Q969S3	Cytoplasmic 60S subunit biogenesis factor ZNF622 OS=Homo sapiens OX=9606 GN=ZNF622 PE=1 SV=1	14	4	4	4	477	54.2	6.15	11.28
B2RE88	Phosphate carrier protein, mitochondrial OS=Homo sapiens OX=9606 PE=2 SV=1	8	2	4	2	361	39.9	9.36	11.26
Q5T9A4	ATPase family AAA domain-containing protein 3B OS=Homo sapiens OX=9606 GN=ATAD3B PE=1 SV=1	9	5	5	3	648	72.5	9.2	11.23
A0A8I5QKM3	Lysine-specific histone demethylase OS=Homo sapiens OX=9606 GN=KDM1A PE=1 SV=1	7	4	4	4	794	85.4	6.46	11.14
B4DN87	Serpin H1 OS=Homo sapiens OX=9606 PE=2 SV=1	13	4	4	4	397	44.2	8.95	11.13
C9JJ19	28S ribosomal protein S34, mitochondrial OS=Homo sapiens OX=9606 GN=MRPS34 PE=1 SV=2	24	3	4	3	225	26.3	9.89	11.11
A0A384MDT0	Epididymis secretory sperm binding protein OS=Homo sapiens OX=9606 PE=2 SV=1	5	4	5	3	1222	133.6	5.6	11.1
A0A024R598	UBX domain protein 1 OS=Homo sapiens OX=9606 GN=LOC51035 PE=4 SV=1	12	2	4	2	297	33.3	5.25	11.07
A0JLS5	TBL3 protein (Fragment) OS=Homo sapiens OX=9606 GN=TBL3 PE=2 SV=1	10	4	5	4	570	63.1	7.05	11.06
A0A7P0T8E8	RING-type E3 ubiquitin transferase OS=Homo sapiens OX=9606 GN=PPIL2 PE=1 SV=1	8	3	4	3	573	64.1	8.53	10.89
O75817	Ribonuclease P protein subunit p20 OS=Homo sapiens OX=9606 GN=POP7 PE=1 SV=2	11	1	4	1	140	15.6	8.94	10.81
Q6IT96	Histone deacetylase OS=Homo sapiens OX=9606 GN=HDAC1 PE=2 SV=1	14	4	4	2	482	55.1	5.48	10.81
B4DE59	Junction plakoglobin OS=Homo sapiens OX=9606 PE=2 SV=1	9	5	5	1	563	62.6	5.17	10.73
Q9H8Y5	Ankyrin repeat and zinc finger domain-containing protein 1 OS=Homo sapiens OX=9606 GN=ANKZF1 PE=1 SV=1	10	4	4	4	726	80.9	8.41	10.71
A0A384N652	RNA helicase OS=Homo sapiens OX=9606 PE=2 SV=1	7	3	4	3	600	68.5	9.29	10.7
Q53ER0	Glycogen [starch] synthase (Fragment) OS=Homo sapiens OX=9606 PE=2 SV=1	7	3	4	3	737	83.8	6.11	10.61
Q9H501	ESF1 homolog OS=Homo sapiens OX=9606 GN=ESF1 PE=1 SV=1	7	4	4	4	851	98.7	5.11	10.51
E5KLM0	Dynamin-like 120 kDa protein, mitochondrial OS=Homo sapiens OX=9606 PE=4 SV=1	4	3	4	3	978	113.4	7.75	10.51
A0A2R8YFH0	DNA mismatch repair protein OS=Homo sapiens OX=9606 GN=MSH2 PE=1 SV=1	6	4	4	4	918	102.8	6.18	10.51
A0A140VJQ4	ornithine aminotransferase OS=Homo sapiens OX=9606 PE=2 SV=1	14	4	4	4	439	48.5	7.03	10.48
K7ELG9	Protein LSM12 OS=Homo sapiens OX=9606 GN=LSM12 PE=1 SV=1	13	2	4	2	230	24.9	7.42	10.43
B7Z321	Exocyst complex component Sec8 OS=Homo sapiens OX=9606 PE=2 SV=1	8	4	4	4	873	99	6.52	10.42
A0A8Q3WKT3	RNA binding protein fox-1 homolog 2 OS=Homo sapiens OX=9606 GN=RBFOX2 PE=1 SV=1	16	4	4	4	447	46.9	6.62	10.25
V9HWC7	Peroxiredoxin-6 OS=Homo sapiens OX=9606 GN=HEL-S-128m PE=2 SV=1	21	3	4	3	224	25	6.38	10.22
V9GYM8	Rho guanine nucleotide exchange factor 2 OS=Homo sapiens OX=9606 GN=ARHGEF2 PE=1 SV=1	6	4	4	4	1031	116	7.37	10.21
A0A7I2V361	GRB10-interacting GYF protein 2 OS=Homo sapiens OX=9606 GN=GIGYF2 PE=1 SV=1	5	4	4	4	1081	125.8	5.45	10.19
Q7L5Y9	E3 ubiquitin-protein transferase MAEA OS=Homo sapiens OX=9606 GN=MAEA PE=1 SV=1	14	4	4	4	396	45.3	8.69	10.17
A0A2R8Y595	Transcriptional repressor CTCF OS=Homo sapiens OX=9606 GN=CTCF PE=1 SV=1	6	3	4	3	638	73	8.28	10.13
A0A7I2YQF8	Eukaryotic translation initiation factor 3 subunit I OS=Homo sapiens OX=9606 GN=EIF3I PE=1 SV=1	16	4	4	4	362	40.5	5.64	10.08
O14929	Histone acetyltransferase type B catalytic subunit OS=Homo sapiens OX=9606 GN=HAT1 PE=1 SV=2	14	4	4	4	419	49.5	5.69	10
P23921	Ribonucleoside-diphosphate reductase large subunit OS=Homo sapiens OX=9606 GN=RRM1 PE=1 SV=1	9	4	4	4	792	90	7.15	9.93
A0A024R120	Transcription factor CP2, isoform CRA_a OS=Homo sapiens OX=9606 GN=TFCP2 PE=3 SV=1	9	3	4	3	502	57.2	5.8	9.92
B4DQ49	cDNA FLJ54374, highly similar to Homo sapiens keratin 78 (KRT78), mRNA OS=Homo sapiens OX=9606 PE=2 SV=1	13	3	4	3	291	31.4	5.2	9.86
Q7Z478	ATP-dependent RNA helicase DHX29 OS=Homo sapiens OX=9606 GN=DHX29 PE=1 SV=2	4	4	4	3	1369	155.1	8.09	9.85
A0A024R5M9	Nuclear mitotic apparatus protein 1, isoform CRA_a OS=Homo sapiens OX=9606 GN=NUMA1 PE=4 SV=1	3	4	4	4	2101	236.4	5.8	9.8
Q5T5C7	serine--tRNA ligase OS=Homo sapiens OX=9606 GN=SARS1 PE=1 SV=1	11	4	4	4	536	61.3	7.06	9.78
P49721	Proteasome subunit beta type-2 OS=Homo sapiens OX=9606 GN=PSMB2 PE=1 SV=1	21	3	4	3	201	22.8	7.02	9.78
Q8WVC0	RNA polymerase-associated protein LEO1 OS=Homo sapiens OX=9606 GN=LEO1 PE=1 SV=1	6	3	4	3	666	75.4	4.51	9.68
A0A384NL74	Epididymis secretory sperm binding protein OS=Homo sapiens OX=9606 PE=2 SV=1	7	2	3	2	425	48	10.14	9.6
Q96GQ7	Probable ATP-dependent RNA helicase DDX27 OS=Homo sapiens OX=9606 GN=DDX27 PE=1 SV=2	8	4	4	4	796	89.8	9.28	9.6
A0A7P0TAQ9	DnaJ homolog subfamily C member 10 OS=Homo sapiens OX=9606 GN=DNAJC10 PE=1 SV=1	7	4	4	4	768	87.9	7.09	9.56
Q86Y56	Dynein axonemal assembly factor 5 OS=Homo sapiens OX=9606 GN=DNAAF5 PE=1 SV=4	6	3	4	3	855	93.5	6.42	9.51
Q14258	E3 ubiquitin/ISG15 ligase TRIM25 OS=Homo sapiens OX=9606 GN=TRIM25 PE=1 SV=2	10	4	4	4	630	70.9	8.09	9.46
Q8TED0	U3 small nucleolar RNA-associated protein 15 homolog OS=Homo sapiens OX=9606 GN=UTP15 PE=1 SV=3	9	3	3	3	518	58.4	9.11	9.43
A0A024R704	SFRS protein kinase 2, isoform CRA_b OS=Homo sapiens OX=9606 GN=SRPK2 PE=4 SV=1	7	4	4	2	688	77.5	4.97	9.39
A0A7P0TAE9	Calnexin OS=Homo sapiens OX=9606 GN=CANX PE=1 SV=1	8	4	4	4	626	71.3	4.72	9.37
A7UJ17	DnaJ OS=Homo sapiens OX=9606 PE=2 SV=1	22	4	4	4	241	26.9	7.55	9.35
E9PGT6	COP9 signalosome complex subunit 8 OS=Homo sapiens OX=9606 GN=COPS8 PE=1 SV=1	28	3	3	3	173	19.3	5.53	9.32
Q9HD72	Krueppel-related zinc finger protein SBZF5 OS=Homo sapiens OX=9606 PE=2 SV=1	13	4	4	4	424	45.2	8.6	9.31
E9KL48	glutamate dehydrogenase [NAD(P)(+)] OS=Homo sapiens OX=9606 GN=GLUD1 PE=2 SV=1	11	4	4	4	558	61.4	7.8	9.24
B1APJ0	cDNA FLJ57459, highly similar to Mitochondrial import inner membrane translocase subunit Tim23 OS=Homo sapiens OX=9606 PE=2 SV=1	22	2	3	2	172	17.8	6.52	9.18
Q9H8H2	Probable ATP-dependent RNA helicase DDX31 OS=Homo sapiens OX=9606 GN=DDX31 PE=1 SV=2	7	4	4	4	851	94	9.99	9.16
Q12797	Aspartyl/asparaginyl beta-hydroxylase OS=Homo sapiens OX=9606 GN=ASPH PE=1 SV=3	8	3	4	3	758	85.8	5.01	9.14
B3KV02	cDNA FLJ41015 fis, clone UTERU2018712, highly similar to COP9 signalosome complex subunit 7b OS=Homo sapiens OX=9606 PE=2 SV=1	31	3	3	3	157	18.1	6.9	9.14
B4DX78	RNA helicase OS=Homo sapiens OX=9606 PE=2 SV=1	10	4	4	2	470	53.7	5.9	9.13
O60293	Zinc finger C3H1 domain-containing protein OS=Homo sapiens OX=9606 GN=ZFC3H1 PE=1 SV=3	3	4	4	4	1989	226.2	8.13	9.1
B7ZAC7	cDNA, FLJ79141, highly similar to Nucleosome assembly protein 1-like 4 OS=Homo sapiens OX=9606 PE=2 SV=1	12	3	4	2	386	44.2	4.7	9.07
Q96HR8	H/ACA ribonucleoprotein complex non-core subunit NAF1 OS=Homo sapiens OX=9606 GN=NAF1 PE=1 SV=2	5	2	3	2	494	53.7	4.87	9.05
A0A024R1K7	Tyrosine 3-monooxygenase/tryptophan 5-monooxygenase activation protein, eta polypeptide, isoform CRA_b OS=Homo sapiens OX=9606 GN=YWHAH PE=3 SV=1	18	4	4	3	246	28.2	4.84	9.04
B4DMA8	Kinesin-like protein OS=Homo sapiens OX=9606 PE=2 SV=1	10	4	4	4	549	60.5	6.7	9.01
Q9UHB9	Signal recognition particle subunit SRP68 OS=Homo sapiens OX=9606 GN=SRP68 PE=1 SV=2	8	4	4	4	627	70.7	8.56	8.99
D3DUE6	Cytokine-like nuclear factor N-PAC OS=Homo sapiens OX=9606 GN=N-PAC PE=3 SV=1	10	4	4	4	558	60.9	9.42	8.92
Q9UJX4	Anaphase-promoting complex subunit 5 OS=Homo sapiens OX=9606 GN=ANAPC5 PE=1 SV=2	6	3	4	3	755	85	6.87	8.91
B4DIW9	Serine/threonine-protein phosphatase 6 regulatory ankyrin repeat subunit A OS=Homo sapiens OX=9606 GN=ANKRD28 PE=1 SV=1	8	4	4	4	722	77.7	6.99	8.89
A0A8I5KRS9	Structural maintenance of chromosomes flexible hinge domain-containing protein 1 OS=Homo sapiens OX=9606 GN=SMCHD1 PE=1 SV=1	2	3	4	3	1961	221.5	7.09	8.89
O60613	Selenoprotein F OS=Homo sapiens OX=9606 GN=SELENOF PE=1 SV=4	25	3	4	3	165	18.1	5.03	8.86
A8K3S3	Kinesin-like protein OS=Homo sapiens OX=9606 PE=2 SV=1	8	4	4	4	725	81.3	7.83	8.85
Q9UNE7	E3 ubiquitin-protein ligase CHIP OS=Homo sapiens OX=9606 GN=STUB1 PE=1 SV=2	14	4	4	4	303	34.8	5.87	8.83
B2R8G6	peptidylprolyl isomerase OS=Homo sapiens OX=9606 PE=2 SV=1	12	3	4	3	356	38.5	7.69	8.79
O95905	Protein ecdysoneless homolog OS=Homo sapiens OX=9606 GN=ECD PE=1 SV=1	11	4	4	4	644	72.7	4.87	8.75
A0A8I5KRR0	Zinc finger and BTB domain-containing protein 11 OS=Homo sapiens OX=9606 GN=ZBTB11 PE=1 SV=1	5	3	4	3	919	103.4	8.32	8.72
Q9UGR2	Zinc finger CCCH domain-containing protein 7B OS=Homo sapiens OX=9606 GN=ZC3H7B PE=1 SV=2	5	4	4	3	977	109.8	7.25	8.59
A0A024RE13	Ribonuclease III, nuclear, isoform CRA_a OS=Homo sapiens OX=9606 GN=RNASEN PE=3 SV=1	3	3	4	3	1349	156.2	7.83	8.56
G5E948	Mitogen-activated protein kinase kinase kinase kinase 4 OS=Homo sapiens OX=9606 GN=MAP4K4 PE=1 SV=3	3	3	3	3	1384	157.7	7.37	8.55
B3KM65	RNA helicase OS=Homo sapiens OX=9606 PE=2 SV=1	13	3	3	3	413	46.1	9.67	8.53
A0A7I2V5H3	Interferon-inducible double-stranded RNA-dependent protein kinase activator A OS=Homo sapiens OX=9606 GN=PRKRA PE=1 SV=1	16	2	3	2	191	21.5	8.09	8.49
P11274	Breakpoint cluster region protein OS=Homo sapiens OX=9606 GN=BCR PE=1 SV=2	3	3	3	3	1271	142.7	7.03	8.45
Q14247	Src substrate cortactin OS=Homo sapiens OX=9606 GN=CTTN PE=1 SV=2	8	4	4	4	550	61.5	5.4	8.41
A0A0S2Z434	Hydroxysteroid dehydrogenase 10 isoform 2 OS=Homo sapiens OX=9606 GN=HSD17B10 PE=2 SV=1	29	3	3	3	192	19.6	7.21	8.4
B2RDW0	cDNA, FLJ96792, highly similar to Homo sapiens calmodulin 2 (phosphorylase kinase, delta) (CALM2), mRNA OS=Homo sapiens OX=9606 PE=2 SV=1	34	3	3	3	149	16.8	4.22	8.38
V9HWK0	Signal recognition particle subunit SRP72 OS=Homo sapiens OX=9606 GN=HEL103 PE=2 SV=1	7	3	3	3	671	74.6	9.26	8.34
O94888	UBX domain-containing protein 7 OS=Homo sapiens OX=9606 GN=UBXN7 PE=1 SV=2	12	4	4	4	489	54.8	5.16	8.25
A8K2V5	cDNA FLJ77451, highly similar to Homo sapiens nuclear factor of activated T-cells, cytoplasmic, calcineurin-dependent 3 (NFATC3), transcript variant 1, mRNA OS=Homo sapiens OX=9606 PE=2 SV=1	4	3	3	3	1075	115.5	6.37	8.25
A0A7I2V4T2	MAP/microtubule affinity-regulating kinase 3 OS=Homo sapiens OX=9606 GN=MARK3 PE=1 SV=1	11	4	4	2	621	69	9.47	8.25
A8KAN5	cDNA FLJ75097, highly similar to Homo sapiens upstream binding protein 1 (LBP-1a) (UBP1), mRNA OS=Homo sapiens OX=9606 PE=2 SV=1	8	3	3	3	540	60.5	6.44	8.2
Q53FX9	Mitochondrial ribosomal protein S11 isoform a variant (Fragment) OS=Homo sapiens OX=9606 PE=2 SV=1	29	3	3	3	194	20.6	10.81	8.16
A8K4S8	cDNA FLJ76176, highly similar to Homo sapiens carnitine deficiency-associated, expressed in ventricle 1 (CDV1), transcript variant 1, mRNA OS=Homo sapiens OX=9606 PE=2 SV=1	7	3	3	3	676	79.7	8.92	8.15
Q9BXY0	Protein MAK16 homolog OS=Homo sapiens OX=9606 GN=MAK16 PE=1 SV=2	10	2	3	2	300	35.3	5.38	8.1
A0A7I2YQK5	Inosine-5'-monophosphate dehydrogenase OS=Homo sapiens OX=9606 GN=IMPDH2 PE=1 SV=1	9	3	3	3	513	55.5	7.02	8.08
A0A087WVM4	formate--tetrahydrofolate ligase OS=Homo sapiens OX=9606 GN=MTHFD1L PE=1 SV=1	5	3	3	3	913	99.2	7.27	8.05
A8K5J1	Uridine 5'-monophosphate synthase OS=Homo sapiens OX=9606 GN=UMPS PE=2 SV=1	10	3	3	3	480	52.2	7.24	8.02
Q597H1	Protein NDRG1 OS=Homo sapiens OX=9606 GN=TRG14 PE=2 SV=1	11	3	3	3	394	42.8	5.82	7.98
A8K4M5	Cyclin-T1 OS=Homo sapiens OX=9606 PE=2 SV=1	7	3	3	3	726	80.5	8.69	7.96
B4DZQ5	Serine/threonine-protein kinase PRP4 homolog OS=Homo sapiens OX=9606 PE=2 SV=1	3	2	3	2	993	115.4	10.27	7.95
Q96BK5	PIN2/TERF1-interacting telomerase inhibitor 1 OS=Homo sapiens OX=9606 GN=PINX1 PE=1 SV=2	9	2	3	2	328	37	9.6	7.95
B0QY64	SUN domain-containing protein 2 OS=Homo sapiens OX=9606 GN=SUN2 PE=1 SV=3	7	3	3	3	671	75.4	6.73	7.91
Q9HAV7	GrpE protein homolog 1, mitochondrial OS=Homo sapiens OX=9606 GN=GRPEL1 PE=1 SV=2	19	3	3	3	217	24.3	8.12	7.89
Q69YP1	Uncharacterized protein DKFZp762M013 (Fragment) OS=Homo sapiens OX=9606 GN=DKFZp762M013 PE=2 SV=1	4	2	3	2	728	87.3	6.87	7.89
P46783	40S ribosomal protein S10 OS=Homo sapiens OX=9606 GN=RPS10 PE=1 SV=1	9	2	3	2	165	18.9	10.15	7.85
A0A0S2Z5L0	DNA replication complex GINS protein PSF3 (Fragment) OS=Homo sapiens OX=9606 GN=GINS3 PE=2 SV=1	23	3	3	3	216	24.5	5.34	7.85
B3KMY8	cDNA FLJ12958 fis, clone NT2RP2005539, highly similar to Homo sapiens influenza virus NS1A binding protein (IVNS1ABP), transcript variant 1, mRNA OS=Homo sapiens OX=9606 PE=2 SV=1	8	2	3	2	424	46.7	6.09	7.81
B4DJI2	cDNA FLJ53342, highly similar to Granulins OS=Homo sapiens OX=9606 PE=2 SV=1	5	2	3	2	530	56.8	6.87	7.77
A8KAH1	Phosphatidylserine synthase OS=Homo sapiens OX=9606 PE=2 SV=1	7	2	3	2	473	55.4	8.38	7.76
A0A7I2V535	Non-POU domain-containing octamer-binding protein OS=Homo sapiens OX=9606 GN=NONO PE=1 SV=1	10	3	3	3	501	57.6	9.33	7.76
Q13823	Nucleolar GTP-binding protein 2 OS=Homo sapiens OX=9606 GN=GNL2 PE=1 SV=1	6	3	3	3	731	83.6	9.25	7.75
Q9UJX2	Cell division cycle protein 23 homolog OS=Homo sapiens OX=9606 GN=CDC23 PE=1 SV=3	7	3	3	3	597	68.8	7.02	7.74
Q96C98	FHL3 protein OS=Homo sapiens OX=9606 GN=FHL3 PE=1 SV=1	22	2	3	2	172	18.9	7.61	7.7
A8K690	Stress-induced-phosphoprotein 1 OS=Homo sapiens OX=9606 PE=2 SV=1	10	3	3	3	543	62.6	6.8	7.68
Q9NWT1	p21-activated protein kinase-interacting protein 1 OS=Homo sapiens OX=9606 GN=PAK1IP1 PE=1 SV=2	11	3	3	3	392	43.9	8.91	7.67
C9JA28	Translocon-associated protein subunit gamma OS=Homo sapiens OX=9606 GN=SSR3 PE=1 SV=1	13	2	3	2	174	20.1	9.44	7.66
Q12873	Chromodomain-helicase-DNA-binding protein 3 OS=Homo sapiens OX=9606 GN=CHD3 PE=1 SV=3	2	3	3	3	2000	226.5	7.3	7.59
Q2NL82	Pre-rRNA-processing protein TSR1 homolog OS=Homo sapiens OX=9606 GN=TSR1 PE=1 SV=1	5	3	3	3	804	91.8	7.42	7.51
C9JIK8	Cysteine protease (Fragment) OS=Homo sapiens OX=9606 GN=ATG4B PE=1 SV=1	23	3	3	3	219	24.8	7.96	7.49
A8K5H6	Exonuclease 1 OS=Homo sapiens OX=9606 PE=2 SV=1	5	3	3	3	845	93.8	8.4	7.48
K7EKG4	Mitochondrial import receptor subunit TOM40 homolog (Fragment) OS=Homo sapiens OX=9606 GN=TOMM40 PE=1 SV=1	15	2	3	2	168	18.3	8.66	7.45
B3KY97	cDNA FLJ16235 fis, clone FEBRA2028516 OS=Homo sapiens OX=9606 PE=2 SV=1	4	3	3	3	1015	113	8.59	7.44
Q9H9B1	Histone-lysine N-methyltransferase EHMT1 OS=Homo sapiens OX=9606 GN=EHMT1 PE=1 SV=4	3	3	3	3	1298	141.4	5.76	7.39
Q15334	Lethal(2) giant larvae protein homolog 1 OS=Homo sapiens OX=9606 GN=LLGL1 PE=1 SV=3	4	3	3	3	1064	115.3	6.29	7.38
A0A8I5KST0	Spliceosome-associated protein CWC27 homolog OS=Homo sapiens OX=9606 GN=CWC27 PE=1 SV=1	10	3	3	3	439	50	6.02	7.35
A0A8I5KSD5	Plectin OS=Homo sapiens OX=9606 GN=PLEC PE=1 SV=1	1	2	4	2	4453	505	5.71	7.34
Q8IX18	Probable ATP-dependent RNA helicase DHX40 OS=Homo sapiens OX=9606 GN=DHX40 PE=1 SV=2	5	3	3	3	779	88.5	8.65	7.33
Q59HE6	RNA binding motif protein 5 variant (Fragment) OS=Homo sapiens OX=9606 PE=2 SV=1	8	3	3	3	505	56.1	5.49	7.32
Q9Y4R8	Telomere length regulation protein TEL2 homolog OS=Homo sapiens OX=9606 GN=TELO2 PE=1 SV=2	4	3	3	3	837	91.7	5.76	7.31
Q1RMG2	Adenosylhomocysteinase OS=Homo sapiens OX=9606 GN=AHCY PE=2 SV=1	13	3	3	3	306	33.8	6.61	7.31
P07858	Cathepsin B OS=Homo sapiens OX=9606 GN=CTSB PE=1 SV=3	14	3	3	3	339	37.8	6.3	7.3
Q5T760	Serine/arginine-rich-splicing factor 11 OS=Homo sapiens OX=9606 GN=SRSF11 PE=1 SV=2	7	2	3	2	491	54.3	10.45	7.29
A0A8B0RAT7	Enhancer of mRNA-decapping protein 4 OS=Homo sapiens OX=9606 GN=EDC4 PE=2 SV=1	3	3	3	3	1437	155.3	5.92	7.28
A0A8V8TQ37	UDP-N-acetylglucosamine--peptide N-acetylglucosaminyltransferase 110 kDa subunit OS=Homo sapiens OX=9606 GN=OGT PE=4 SV=1	3	2	3	2	1023	114.3	6.7	7.22
C9J3L8	Translocon-associated protein subunit alpha OS=Homo sapiens OX=9606 GN=SSR1 PE=1 SV=1	10	2	3	2	265	29.6	4.3	7.21
Q9Y4C8	Probable RNA-binding protein 19 OS=Homo sapiens OX=9606 GN=RBM19 PE=1 SV=3	4	3	3	3	960	107.3	6.54	7.18
A0A024R7X7	Double-stranded RNA-binding protein Staufen homolog 2 OS=Homo sapiens OX=9606 GN=STAU2 PE=4 SV=1	8	3	3	3	570	62.6	9.61	7.16
A0A7G6J4N4	Ubiquitin carboxyl-terminal hydrolase OS=Homo sapiens OX=9606 PE=2 SV=1	3	2	3	2	802	87.5	5.27	7.15
A6NNK5	TP53-binding protein 1 OS=Homo sapiens OX=9606 GN=TP53BP1 PE=1 SV=2	2	3	3	3	1927	208.9	4.67	7.14
P42695	Condensin-2 complex subunit D3 OS=Homo sapiens OX=9606 GN=NCAPD3 PE=1 SV=2	3	3	3	3	1498	168.8	7.5	7.1
O75947	ATP synthase subunit d, mitochondrial OS=Homo sapiens OX=9606 GN=ATP5PD PE=1 SV=3	19	2	3	2	161	18.5	5.3	7.03
Q59HH0	Retinoblastoma-associated protein variant (Fragment) OS=Homo sapiens OX=9606 PE=2 SV=1	4	3	3	3	960	109.7	8.18	7.03
Q5VV42	Threonylcarbamoyladenosine tRNA methylthiotransferase OS=Homo sapiens OX=9606 GN=CDKAL1 PE=1 SV=1	6	2	3	2	579	65.1	7.46	7.03
A0A804HL78	Microtubule-actin cross-linking factor 1, isoforms 6/7 (Fragment) OS=Homo sapiens OX=9606 GN=MACF1 PE=1 SV=1	2	3	3	3	2276	257	5.43	7.02
B4DFG0	Protein DEK OS=Homo sapiens OX=9606 GN=DEK PE=1 SV=1	7	2	3	2	347	39.5	8.51	7.02
B4DRC7	Tetratricopeptide repeat protein 27 OS=Homo sapiens OX=9606 PE=2 SV=1	6	3	3	3	793	90.9	5.83	6.98
B3KRQ2	cDNA FLJ34689 fis, clone MESAN2000815, highly similar to Homo sapiens leucine zipper protein 5 (LUZP5), mRNA OS=Homo sapiens OX=9606 PE=2 SV=1	4	3	3	3	1143	130.9	6.87	6.95
Q9HC36	rRNA methyltransferase 3, mitochondrial OS=Homo sapiens OX=9606 GN=MRM3 PE=1 SV=2	10	3	3	3	420	47	8.73	6.94
M0QXM4	Amino acid transporter OS=Homo sapiens OX=9606 GN=SLC1A5 PE=1 SV=1	12	3	3	3	365	39.4	5.66	6.94
P36957	Dihydrolipoyllysine-residue succinyltransferase component of 2-oxoglutarate dehydrogenase complex, mitochondrial OS=Homo sapiens OX=9606 GN=DLST PE=1 SV=4	7	2	3	2	453	48.7	8.95	6.94
F8VSE7	Transcription factor E2F7 (Fragment) OS=Homo sapiens OX=9606 GN=E2F7 PE=1 SV=1	7	3	3	3	693	77	7.18	6.93
Q658S3	Uncharacterized protein DKFZp666N084 (Fragment) OS=Homo sapiens OX=9606 GN=DKFZp666N084 PE=2 SV=1	13	3	3	1	352	38.3	4.84	6.89
A0A804HJ93	Dolichol-phosphate mannosyltransferase subunit 1 OS=Homo sapiens OX=9606 GN=DPM1 PE=1 SV=1	27	2	2	2	132	15.2	9.54	6.85
O60684	Importin subunit alpha-7 OS=Homo sapiens OX=9606 GN=KPNA6 PE=1 SV=1	8	3	3	2	536	60	4.98	6.84
P46736	Lys-63-specific deubiquitinase BRCC36 OS=Homo sapiens OX=9606 GN=BRCC3 PE=1 SV=2	12	3	3	3	316	36	5.92	6.83
A0A890VXV0	Light chain variable region (Fragment) OS=Homo sapiens OX=9606 PE=2 SV=1	11	1	2	1	114	12.4	5.96	6.83
Q9H871	E3 ubiquitin-protein transferase RMND5A OS=Homo sapiens OX=9606 GN=RMND5A PE=1 SV=1	11	3	3	3	391	44	6.06	6.82
Q8WXI9	Transcriptional repressor p66-beta OS=Homo sapiens OX=9606 GN=GATAD2B PE=1 SV=1	7	3	3	2	593	65.2	9.7	6.78
P62879	Guanine nucleotide-binding protein G(I)/G(S)/G(T) subunit beta-2 OS=Homo sapiens OX=9606 GN=GNB2 PE=1 SV=3	14	3	3	2	340	37.3	6	6.77
Q3B7X0	BLM protein (Fragment) OS=Homo sapiens OX=9606 GN=BLM PE=2 SV=1	9	3	3	3	521	58.5	5.77	6.77
Q96HQ2	CDKN2AIP N-terminal-like protein OS=Homo sapiens OX=9606 GN=CDKN2AIPNL PE=1 SV=1	32	2	2	2	116	13.2	5	6.76
P46976	Glycogenin-1 OS=Homo sapiens OX=9606 GN=GYG1 PE=1 SV=4	14	3	3	3	350	39.4	5.53	6.75
Q9H3K6	BolA-like protein 2 OS=Homo sapiens OX=9606 GN=BOLA2B PE=1 SV=1	29	2	3	2	86	10.1	6.52	6.73
A0A8V8TM61	HCG1811743, isoform CRA_d OS=Homo sapiens OX=9606 GN=PRPF40A PE=4 SV=1	5	3	3	3	934	106.3	7.99	6.73
Q12986	Transcriptional repressor NF-X1 OS=Homo sapiens OX=9606 GN=NFX1 PE=1 SV=2	4	3	3	3	1120	124.3	8.24	6.67
Q9H7X7	Intraflagellar transport protein 22 homolog OS=Homo sapiens OX=9606 GN=IFT22 PE=1 SV=1	29	3	3	3	185	20.8	5.15	6.65
A8K273	cDNA FLJ75534 (Fragment) OS=Homo sapiens OX=9606 PE=2 SV=1	5	3	3	3	762	84.7	5.68	6.64
Q68DI0	AP complex subunit beta OS=Homo sapiens OX=9606 GN=DKFZp781K0743 PE=2 SV=1	4	3	3	3	951	105.6	5.38	6.6
A0A024R555	MAP/microtubule affinity-regulating kinase 2, isoform CRA_a OS=Homo sapiens OX=9606 GN=MARK2 PE=4 SV=1	9	3	3	1	551	61.6	9.51	6.53
G3V5V3	Ribosome quality control complex subunit NEMF (Fragment) OS=Homo sapiens OX=9606 GN=NEMF PE=1 SV=8	5	3	3	3	998	113.9	5.85	6.52
Q13257	Mitotic spindle assembly checkpoint protein MAD2A OS=Homo sapiens OX=9606 GN=MAD2L1 PE=1 SV=1	16	2	2	2	205	23.5	5.08	6.49
D3YTB5	Interleukin-1 receptor-associated kinase 1 OS=Homo sapiens OX=9606 GN=IRAK1 PE=1 SV=1	5	3	3	3	708	76	7.02	6.49
A0A087WYS3	Protein kinase C-binding protein 1 OS=Homo sapiens OX=9606 GN=ZMYND8 PE=1 SV=1	4	3	3	3	1087	121.2	6.6	6.49
Q13895	Bystin OS=Homo sapiens OX=9606 GN=BYSL PE=1 SV=3	8	3	3	3	437	49.6	8.12	6.44
Q9UBF2	Coatomer subunit gamma-2 OS=Homo sapiens OX=9606 GN=COPG2 PE=1 SV=1	5	3	3	3	871	97.6	5.81	6.4
P57081	tRNA (guanine-N(7)-)-methyltransferase non-catalytic subunit WDR4 OS=Homo sapiens OX=9606 GN=WDR4 PE=1 SV=2	11	3	3	3	412	45.5	7.11	6.36
B4DTN6	cDNA FLJ60152, highly similar to Zinc finger protein 295 OS=Homo sapiens OX=9606 PE=2 SV=1	3	2	3	2	843	93.6	8.87	6.33
B3KUJ5	Histone deacetylase OS=Homo sapiens OX=9606 PE=2 SV=1	10	3	3	1	458	51.9	5.82	6.27
P49755	Transmembrane emp24 domain-containing protein 10 OS=Homo sapiens OX=9606 GN=TMED10 PE=1 SV=2	17	2	2	2	219	25	7.44	6.1
A0A024R4B2	Serine/threonine kinase 25 (STE20 homolog, yeast), isoform CRA_a (Fragment) OS=Homo sapiens OX=9606 GN=STK25 PE=2 SV=1	7	2	2	2	426	48.1	6.74	6.07
A0JLQ5	Ribosome biogenesis protein BRX1 homolog (Fragment) OS=Homo sapiens OX=9606 GN=BXDC2 PE=2 SV=1	9	2	2	2	335	39.1	9.91	6.02
Q96IX5	ATP synthase membrane subunit K, mitochondrial OS=Homo sapiens OX=9606 GN=ATP5MK PE=1 SV=1	28	1	2	1	58	6.5	9.76	5.82
A0A087WUE4	Leukocyte receptor cluster member 8 OS=Homo sapiens OX=9606 GN=LENG8 PE=1 SV=1	1	1	2	1	874	95.5	9.32	5.81
O00458	Interferon-related developmental regulator 1 OS=Homo sapiens OX=9606 GN=IFRD1 PE=1 SV=4	8	2	2	2	451	50.2	7.18	5.78
A0A6Q8PGU6	vesicle-fusing ATPase OS=Homo sapiens OX=9606 GN=SPATA5 PE=1 SV=1	4	2	2	2	916	100.3	5.86	5.73
A0A7P0T8J7	Protein AAR2 homolog OS=Homo sapiens OX=9606 GN=AAR2 PE=1 SV=1	5	1	2	1	329	37.4	6.13	5.69
Q9ULA6	SNW domain-containing protein 1 (Fragment) OS=Homo sapiens OX=9606 PE=3 SV=1	10	2	2	2	287	33.4	9.31	5.68
A0A2R8Y852	Homeobox protein cut-like OS=Homo sapiens OX=9606 GN=CUX1 PE=1 SV=1	2	2	2	2	1460	159.3	5.74	5.66
A0A0B4J1V8	HCG2039996 OS=Homo sapiens OX=9606 GN=PPAN-P2RY11 PE=3 SV=1	3	2	2	2	794	87.9	9.51	5.64
J3KNN7	BRCA1-associated protein OS=Homo sapiens OX=9606 GN=BRAP PE=1 SV=1	3	1	2	1	562	64.2	6.01	5.61
Q53RD8	Uncharacterized protein LOC84524 (Fragment) OS=Homo sapiens OX=9606 GN=LOC84524 PE=4 SV=1	11	2	2	2	266	30.8	8.47	5.59
Q7L2J0	7SK snRNA methylphosphate capping enzyme OS=Homo sapiens OX=9606 GN=MEPCE PE=1 SV=1	5	2	2	2	689	74.3	9.57	5.58
E9PPH5	Acidic leucine-rich nuclear phosphoprotein 32 family member E (Fragment) OS=Homo sapiens OX=9606 GN=ANP32E PE=1 SV=1	14	1	2	1	114	13.1	4.22	5.57
B2R823	RNA-binding protein PNO1 OS=Homo sapiens OX=9606 PE=2 SV=1	13	2	2	2	252	27.9	9.73	5.55
Q9NW82	WD repeat-containing protein 70 OS=Homo sapiens OX=9606 GN=WDR70 PE=1 SV=1	5	2	2	2	654	73.2	6.33	5.53
Q9NPQ8	Synembryn-A OS=Homo sapiens OX=9606 GN=RIC8A PE=1 SV=3	6	2	2	2	531	59.7	5.33	5.49
O60645	Exocyst complex component 3 OS=Homo sapiens OX=9606 GN=EXOC3 PE=1 SV=3	4	2	2	2	745	85.5	6.29	5.47
F5H018	GTP-binding nuclear protein Ran (Fragment) OS=Homo sapiens OX=9606 GN=RAN PE=1 SV=8	15	2	2	2	198	22.4	8.73	5.46
A0A7I2V5R1	Serine/threonine-protein kinase Nek9 OS=Homo sapiens OX=9606 GN=NEK9 PE=1 SV=1	3	2	2	2	991	108.4	5.85	5.45
P30837	Aldehyde dehydrogenase X, mitochondrial OS=Homo sapiens OX=9606 GN=ALDH1B1 PE=1 SV=4	5	2	2	2	517	57.2	6.99	5.45
A0A024R883	V-type proton ATPase subunit G OS=Homo sapiens OX=9606 GN=ATP6V1G1 PE=3 SV=1	25	2	2	2	118	13.7	8.79	5.43
B2R6K4	cDNA, FLJ92996, highly similar to Homo sapiens guanine nucleotide binding protein (G protein), beta polypeptide 1 (GNB1), mRNA OS=Homo sapiens OX=9606 PE=2 SV=1	9	2	2	1	340	37.3	6.18	5.41
B4DGP7	Nucleolar protein 12 OS=Homo sapiens OX=9606 PE=2 SV=1	24	2	2	2	160	18.6	9.06	5.37
A8K330	cDNA FLJ77055, highly similar to Homo sapiens WD repeat domain 75 (WDR75), mRNA (Fragment) OS=Homo sapiens OX=9606 PE=2 SV=1	3	2	2	2	812	92.2	5.82	5.37
B7ZBH1	Eukaryotic translation initiation factor 6 (Fragment) OS=Homo sapiens OX=9606 GN=EIF6 PE=1 SV=1	30	2	2	2	108	11.8	6.27	5.36
A0A0A0MTB8	WD repeat-containing protein 36 OS=Homo sapiens OX=9606 GN=WDR36 PE=1 SV=1	3	2	2	2	895	99.3	7.36	5.33
Q7L590	Protein MCM10 homolog OS=Homo sapiens OX=9606 GN=MCM10 PE=1 SV=2	4	2	2	2	875	98.1	8.75	5.33
A6NKD9	Coiled-coil domain-containing protein 85C OS=Homo sapiens OX=9606 GN=CCDC85C PE=1 SV=1	8	2	2	2	419	45.2	6.96	5.32
A0A024R6K8	Tryptophan--tRNA ligase, cytoplasmic OS=Homo sapiens OX=9606 GN=WARS PE=2 SV=1	6	2	2	2	471	53.1	6.23	5.28
P05783	Keratin, type I cytoskeletal 18 OS=Homo sapiens OX=9606 GN=KRT18 PE=1 SV=2	6	2	2	2	430	48	5.45	5.26
B4DL80	cDNA FLJ57525, highly similar to Cell division cycle protein 27 homolog OS=Homo sapiens OX=9606 PE=2 SV=1	4	2	2	2	763	84.8	7.31	5.25
A0A7I2V3I2	Eukaryotic translation initiation factor 3 subunit E OS=Homo sapiens OX=9606 GN=EIF3E PE=1 SV=1	8	2	2	2	396	46.7	5.54	5.24
O15047	Histone-lysine N-methyltransferase SETD1A OS=Homo sapiens OX=9606 GN=SETD1A PE=1 SV=3	2	2	2	2	1707	185.9	5.14	5.23
Q7Z417	FMR1-interacting protein NUFIP2 OS=Homo sapiens OX=9606 GN=NUFIP2 PE=1 SV=1	2	1	2	1	695	76.1	8.7	5.22
Q9BTE3	Mini-chromosome maintenance complex-binding protein OS=Homo sapiens OX=9606 GN=MCMBP PE=1 SV=2	5	2	2	2	642	72.9	5.87	5.21
B2R960	cDNA, FLJ94230, highly similar to Homo sapiens thioredoxin-like 1 (TXNL1), mRNA OS=Homo sapiens OX=9606 PE=2 SV=1	13	2	2	2	289	32.2	4.96	5.2
Q9Y4B4	Helicase ARIP4 OS=Homo sapiens OX=9606 GN=RAD54L2 PE=1 SV=4	2	2	2	2	1467	162.7	6.09	5.17
J3QLH3	SAP30-binding protein (Fragment) OS=Homo sapiens OX=9606 GN=SAP30BP PE=1 SV=1	13	2	2	2	248	27.7	4.63	5.17
Q8WWA6	ZNF277 protein OS=Homo sapiens OX=9606 GN=ZNF277 PE=1 SV=1	9	2	2	2	278	32.7	6.61	5.17
B4DJ85	cDNA FLJ60587, highly similar to Glomulin OS=Homo sapiens OX=9606 PE=2 SV=1	5	2	2	2	580	66.7	5.31	5.15
Q13395	Probable methyltransferase TARBP1 OS=Homo sapiens OX=9606 GN=TARBP1 PE=1 SV=1	2	2	2	2	1621	181.6	7.05	5.15
A0A0J9YVX5	PDZ domain-containing protein (Fragment) OS=Homo sapiens OX=9606 PE=1 SV=1	10	2	2	2	310	33.8	6.04	5.14
A0A2H4WQ02	MHC class I antigen OS=Homo sapiens OX=9606 GN=HLA-A PE=3 SV=1	7	2	2	2	365	40.8	6.84	5.14
Q9H4L7	SWI/SNF-related matrix-associated actin-dependent regulator of chromatin subfamily A containing DEAD/H box 1 OS=Homo sapiens OX=9606 GN=SMARCAD1 PE=1 SV=2	3	2	2	2	1026	117.3	5.55	5.14
Q9H967	WD repeat-containing protein 76 OS=Homo sapiens OX=9606 GN=WDR76 PE=1 SV=2	5	2	2	2	626	69.7	9.25	5.13
A0A8I5KYP7	Electron transfer flavoprotein subunit alpha OS=Homo sapiens OX=9606 GN=ETFA PE=1 SV=1	8	2	2	2	327	34.5	8.47	5.1
H0Y6W0	DNA topoisomerase (Fragment) OS=Homo sapiens OX=9606 GN=TOP3B PE=1 SV=1	6	2	2	2	525	59.3	8.1	5.1
B4DWQ5	cDNA FLJ51655, highly similar to Actin-like protein 2 OS=Homo sapiens OX=9606 PE=2 SV=1	9	2	2	2	305	34.5	5.72	5.07
B2RNT9	UHRF1BP1 protein OS=Homo sapiens OX=9606 GN=UHRF1BP1 PE=2 SV=1	2	2	2	2	1400	154.6	6.14	5.06
Q9P2B7	Cilia- and flagella-associated protein 97 OS=Homo sapiens OX=9606 GN=CFAP97 PE=1 SV=2	5	2	2	2	532	59.4	9.06	5.05
I3L0H8	ATP-dependent RNA helicase DDX19A OS=Homo sapiens OX=9606 GN=DDX19A PE=1 SV=1	6	2	2	2	447	50.5	6.38	5.05
A0A669KB29	CXXC-type zinc finger protein 1 OS=Homo sapiens OX=9606 GN=CXXC1 PE=1 SV=1	4	2	2	2	647	74.6	8.24	5.04
A0A024RCQ4	RING-type E3 ubiquitin transferase OS=Homo sapiens OX=9606 GN=RNF5 PE=4 SV=1	18	2	2	2	180	19.9	6.65	5.03
I3L4Y2	Myc-associated zinc finger protein (Fragment) OS=Homo sapiens OX=9606 GN=MAZ PE=1 SV=8	26	2	2	2	78	8.5	8.66	4.99
Q9UID3	Vacuolar protein sorting-associated protein 51 homolog OS=Homo sapiens OX=9606 GN=VPS51 PE=1 SV=2	2	1	2	1	782	86	6.47	4.99
O15381	Nuclear valosin-containing protein-like OS=Homo sapiens OX=9606 GN=NVL PE=1 SV=1	4	2	2	2	856	95	6.48	4.99
Q7Z2W9	39S ribosomal protein L21, mitochondrial OS=Homo sapiens OX=9606 GN=MRPL21 PE=1 SV=2	16	2	2	2	205	22.8	9.89	4.97
Q9BUH6	Protein PAXX OS=Homo sapiens OX=9606 GN=PAXX PE=1 SV=2	15	2	2	2	204	21.6	5.48	4.94
P42166	Lamina-associated polypeptide 2, isoform alpha OS=Homo sapiens OX=9606 GN=TMPO PE=1 SV=2	5	2	2	2	694	75.4	7.66	4.94
B4DI01	cDNA FLJ53994, highly similar to CDK5 regulatory subunit-associated protein 1 OS=Homo sapiens OX=9606 PE=2 SV=1	7	2	2	2	534	60.2	7.78	4.92
Q6PJJ2	RRP1 protein (Fragment) OS=Homo sapiens OX=9606 GN=RRP1 PE=2 SV=2	5	2	2	2	460	52.7	9.33	4.92
A0A0G2JIC6	28S ribosomal protein S18b, mitochondrial OS=Homo sapiens OX=9606 GN=MRPS18B PE=1 SV=1	13	2	2	2	215	24.3	8.56	4.91
A0A7P0Z4D3	Transportin-1 OS=Homo sapiens OX=9606 GN=TNPO1 PE=1 SV=1	3	2	2	2	870	99	4.94	4.9
Q13601	KRR1 small subunit processome component homolog OS=Homo sapiens OX=9606 GN=KRR1 PE=1 SV=4	10	2	2	2	381	43.6	9.77	4.9
P08754	Guanine nucleotide-binding protein G(i) subunit alpha-3 OS=Homo sapiens OX=9606 GN=GNAI3 PE=1 SV=3	9	2	2	2	354	40.5	5.69	4.88
B4DIX0	cDNA FLJ50778, highly similar to Protein flightless-1 homolog OS=Homo sapiens OX=9606 PE=2 SV=1	2	2	2	2	1238	141.4	6.1	4.87
B2RAE8	cDNA, FLJ94870, highly similar to Homo sapiens melanoma antigen, family A, 10 (MAGEA10), mRNA OS=Homo sapiens OX=9606 PE=2 SV=1	4	1	2	1	369	40.7	4.42	4.87
A0A8I5KUM4	Serine palmitoyltransferase 1 OS=Homo sapiens OX=9606 GN=SPTLC1 PE=1 SV=1	7	2	2	2	504	56.3	7.06	4.85
H7BZW6	Histone deacetylase complex subunit SAP18 (Fragment) OS=Homo sapiens OX=9606 GN=SAP18 PE=1 SV=2	22	2	2	2	143	16	9.13	4.84
P17858	ATP-dependent 6-phosphofructokinase, liver type OS=Homo sapiens OX=9606 GN=PFKL PE=1 SV=6	5	2	2	1	780	85	7.5	4.84
Q13206	Probable ATP-dependent RNA helicase DDX10 OS=Homo sapiens OX=9606 GN=DDX10 PE=1 SV=2	3	2	2	2	875	100.8	8.63	4.83
A0A8I5KQH9	Golgin subfamily A member 3 (Fragment) OS=Homo sapiens OX=9606 GN=GOLGA3 PE=1 SV=1	2	2	2	2	1276	143.6	5.62	4.82
B3KY04	cDNA FLJ46506 fis, clone THYMU3030752, highly similar to BTB/POZ domain-containing protein KCTD12 OS=Homo sapiens OX=9606 PE=2 SV=1	8	2	2	2	325	35.7	5.64	4.81
B4DPK2	cDNA FLJ59729, highly similar to DnaJ homolog subfamily C member 11 OS=Homo sapiens OX=9606 PE=2 SV=1	5	2	2	2	521	58.8	8.97	4.8
P05423	DNA-directed RNA polymerase III subunit RPC4 OS=Homo sapiens OX=9606 GN=POLR3D PE=1 SV=2	7	2	2	2	398	44.4	6.98	4.79
P38935	DNA-binding protein SMUBP-2 OS=Homo sapiens OX=9606 GN=IGHMBP2 PE=1 SV=3	3	2	2	2	993	109.1	8.97	4.78
B4DE78	cDNA FLJ52141, highly similar to 14-3-3 protein gamma OS=Homo sapiens OX=9606 PE=2 SV=1	14	2	2	1	207	23.5	4.82	4.75
A0A8I5KTT1	[histone H3]-trimethyl-L-lysine(4) demethylase OS=Homo sapiens OX=9606 GN=KDM5C PE=1 SV=1	2	2	2	2	1449	163.6	5.67	4.75
B7Z592	Zinc finger CCCH domain-containing protein 15 OS=Homo sapiens OX=9606 PE=2 SV=1	6	2	2	2	392	44.9	7.87	4.74
Q96ID3	SAPS1 protein (Fragment) OS=Homo sapiens OX=9606 GN=SAPS1 PE=2 SV=1	7	1	2	1	243	24.5	4.21	4.74
A0A024R2L1	WD repeat-containing protein 48 OS=Homo sapiens OX=9606 GN=WDR48 PE=2 SV=1	5	2	2	2	677	76.2	7.03	4.74
Q9BYB4	Guanine nucleotide-binding protein subunit beta-like protein 1 OS=Homo sapiens OX=9606 GN=GNB1L PE=1 SV=2	9	2	2	2	327	35.6	7.97	4.74
A0A0A0MSZ9	Cleavage stimulation factor 50 kDa subunit (Fragment) OS=Homo sapiens OX=9606 GN=CSTF1 PE=1 SV=1	9	2	2	2	345	38.4	5.97	4.74
B4DMM7	cDNA FLJ59722, highly similar to Retinoblastoma-binding protein 5 OS=Homo sapiens OX=9606 PE=2 SV=1	7	2	2	2	573	63.3	5.2	4.73
P51530	DNA replication ATP-dependent helicase/nuclease DNA2 OS=Homo sapiens OX=9606 GN=DNA2 PE=1 SV=3	1	1	2	1	1060	120.3	7.74	4.73
A8K7A1	RNA helicase OS=Homo sapiens OX=9606 PE=2 SV=1	7	2	2	2	483	54.3	8.98	4.73
Q05C17	BTAF1 protein (Fragment) OS=Homo sapiens OX=9606 GN=BTAF1 PE=2 SV=1	2	1	2	1	560	62.9	6.04	4.72
Q12899	Tripartite motif-containing protein 26 OS=Homo sapiens OX=9606 GN=TRIM26 PE=1 SV=1	4	2	2	2	539	62.1	5.03	4.71
B4DQK8	pyrroline-5-carboxylate reductase OS=Homo sapiens OX=9606 PE=2 SV=1	5	1	2	1	359	36.7	11.37	4.71
P49770	Translation initiation factor eIF-2B subunit beta OS=Homo sapiens OX=9606 GN=EIF2B2 PE=1 SV=3	9	2	2	2	351	39	6.16	4.7
B4DDI8	cDNA FLJ53704, moderately similar to Nascent polypeptide-associated complex subunit alpha OS=Homo sapiens OX=9606 PE=2 SV=1	17	2	2	2	169	18.3	3.92	4.69
B4DQR0	cDNA FLJ54377 OS=Homo sapiens OX=9606 PE=2 SV=1	2	1	2	1	797	90.6	9.26	4.69
A0AVN2	BRCA1 associated RING domain 1 OS=Homo sapiens OX=9606 GN=BARD1 PE=1 SV=1	4	2	2	2	777	86.5	8.68	4.68
Q9HAU5	Regulator of nonsense transcripts 2 OS=Homo sapiens OX=9606 GN=UPF2 PE=1 SV=1	3	2	2	2	1272	147.7	5.69	4.68
Q59F12	Protein 4.1 (Fragment) OS=Homo sapiens OX=9606 PE=2 SV=1	4	2	2	2	827	92.1	5.55	4.66
A0A343JRN0	Cytochrome c oxidase subunit 2 OS=Homo sapiens OX=9606 GN=COX2 PE=3 SV=1	7	1	2	1	227	25.6	4.82	4.66
A0A024R9P6	Family with sequence similarity 82, member C, isoform CRA_a OS=Homo sapiens OX=9606 GN=FAM82C PE=4 SV=1	6	2	2	2	470	52.1	5.1	4.66
Q14691	DNA replication complex GINS protein PSF1 OS=Homo sapiens OX=9606 GN=GINS1 PE=1 SV=1	16	2	2	2	196	23	7.39	4.65
A0A7P0TB58	Complex I assembly factor ACAD9, mitochondrial OS=Homo sapiens OX=9606 GN=ACAD9 PE=1 SV=1	6	2	2	2	476	52.3	7.93	4.65
A0A0A0MSA4	Band 4.1-like protein 3 OS=Homo sapiens OX=9606 GN=EPB41L3 PE=1 SV=1	2	2	2	2	1046	116.1	5.22	4.64
Q08AM6	Protein VAC14 homolog OS=Homo sapiens OX=9606 GN=VAC14 PE=1 SV=1	4	2	2	2	782	87.9	6.13	4.64
Q59GT6	Geranylgeranyl transferase type-2 subunit beta (Fragment) OS=Homo sapiens OX=9606 PE=2 SV=1	9	2	2	2	320	35.9	5.41	4.63
Q8N1G2	Cap-specific mRNA (nucleoside-2'-O-)-methyltransferase 1 OS=Homo sapiens OX=9606 GN=CMTR1 PE=1 SV=1	4	2	2	2	835	95.3	7.05	4.63
A0A0S2Z5G3	Ceroid-lipofuscinosis neuronal 6 late infantile variant isoform 4 (Fragment) OS=Homo sapiens OX=9606 GN=CLN6 PE=2 SV=1	4	1	2	1	278	32	8.92	4.62
O14858	Zinc finger protein (Fragment) OS=Homo sapiens OX=9606 PE=2 SV=1	28	2	2	1	72	8.6	8.65	4.62
A0A087WYR0	Signal recognition particle 19 kDa protein OS=Homo sapiens OX=9606 GN=SRP19 PE=1 SV=1	13	1	2	1	120	13.6	10.23	4.61
Q59E94	Peroxisomal D3,D2-enoyl-CoA isomerase isoform 1 variant (Fragment) OS=Homo sapiens OX=9606 PE=2 SV=1	13	2	2	2	232	25.8	7.24	4.59
H7C3K3	Arf-GAP with coiled-coil, ANK repeat and PH domain-containing protein OS=Homo sapiens OX=9606 GN=ACAP2 PE=1 SV=9	4	2	2	2	808	91.3	6.55	4.59
C9JBY7	28S ribosomal protein S33, mitochondrial OS=Homo sapiens OX=9606 GN=MRPS33 PE=1 SV=1	11	1	2	1	96	11.4	10.17	4.59
A0A8Q3SIL6	Ubiquitin-conjugating enzyme E2 A OS=Homo sapiens OX=9606 GN=UBE2A PE=1 SV=1	12	2	2	2	224	24.6	6.2	4.56
Q6M1B8	Uncharacterized protein DKFZp686J06106 OS=Homo sapiens OX=9606 GN=DKFZp686J06106 PE=2 SV=1	2	2	2	2	1162	131.7	10.05	4.55
A0A1B0GVD3	Protein lin-28 homolog B OS=Homo sapiens OX=9606 GN=LIN28B PE=1 SV=1	10	2	2	2	258	27.9	9.13	4.55
G3V3H3	Kinesin light chain OS=Homo sapiens OX=9606 GN=KLC1 PE=1 SV=1	4	2	2	2	609	68.7	5.96	4.54
C9JA93	TBC1 domain family member 15 (Fragment) OS=Homo sapiens OX=9606 GN=TBC1D15 PE=1 SV=1	12	2	2	1	278	32.1	8.84	4.54
Q53EZ4	Centrosomal protein of 55 kDa OS=Homo sapiens OX=9606 GN=CEP55 PE=1 SV=3	5	2	2	2	464	54.1	7.01	4.54
Q9BV38	WD repeat-containing protein 18 OS=Homo sapiens OX=9606 GN=WDR18 PE=1 SV=2	6	2	2	2	432	47.4	6.7	4.52
A0A8V8TMN3	Coiled-coil domain-containing protein 8 OS=Homo sapiens OX=9606 GN=CCDC8 PE=4 SV=1	6	2	2	2	608	67.2	7.81	4.51
Q9H045	Threonyl-tRNA synthetase (Fragment) OS=Homo sapiens OX=9606 GN=DKFZp667F1511 PE=2 SV=1	16	2	2	2	235	26.3	6.7	4.51
A0A6I8PRS5	G patch domain-containing protein 11 OS=Homo sapiens OX=9606 GN=GPATCH11 PE=1 SV=1	9	2	2	2	263	30.7	5.3	4.48
P82914	28S ribosomal protein S15, mitochondrial OS=Homo sapiens OX=9606 GN=MRPS15 PE=1 SV=1	8	2	2	2	257	29.8	10.48	4.48
Q68D16	[tau protein] kinase (Fragment) OS=Homo sapiens OX=9606 GN=DKFZp686D0638 PE=2 SV=1	9	2	2	2	388	43.5	8.25	4.47
P31040	Succinate dehydrogenase [ubiquinone] flavoprotein subunit, mitochondrial OS=Homo sapiens OX=9606 GN=SDHA PE=1 SV=2	4	2	2	2	664	72.6	7.39	4.47
F5H5P2	2-oxoisovalerate dehydrogenase subunit alpha OS=Homo sapiens OX=9606 PE=1 SV=1	6	2	2	2	479	54.2	6.43	4.47
B4E1R7	Calpain-2 catalytic subunit OS=Homo sapiens OX=9606 PE=2 SV=1	4	2	2	2	523	60.5	5.07	4.46
A0A0S2Z569	DAZ associated protein 1 isoform 1 (Fragment) OS=Homo sapiens OX=9606 GN=DAZAP1 PE=2 SV=1	8	2	2	2	407	43.4	8.56	4.46
F5GX80	Zinc finger CCHC domain-containing protein 8 (Fragment) OS=Homo sapiens OX=9606 GN=ZCCHC8 PE=1 SV=1	12	2	2	2	211	23.5	5.5	4.46
B5MCF9	Pescadillo homolog OS=Homo sapiens OX=9606 GN=PES1 PE=1 SV=1	4	2	2	2	571	66	7.5	4.45
B4DY91	cDNA FLJ53941, highly similar to 6-phosphofructo-2-kinase/fructose-2,6-biphosphatase 2 OS=Homo sapiens OX=9606 PE=2 SV=1	8	2	2	2	373	43.1	5.85	4.44
A0A8V8TM88	Nibrin OS=Homo sapiens OX=9606 GN=NBN PE=4 SV=1	4	2	2	2	650	73.3	6.99	4.4
E7EN95	Filamin-B OS=Homo sapiens OX=9606 GN=FLNB PE=1 SV=1	1	2	2	1	2409	256.1	5.73	4.4
Q15417	Calponin-3 OS=Homo sapiens OX=9606 GN=CNN3 PE=1 SV=1	9	2	2	2	329	36.4	6.05	4.39
Q71SV8	Crn-related protein kim1 OS=Homo sapiens OX=9606 PE=2 SV=1	4	2	2	2	852	99.6	6.23	4.38
Q15269	Periodic tryptophan protein 2 homolog OS=Homo sapiens OX=9606 GN=PWP2 PE=1 SV=2	3	2	2	2	919	102.4	6.15	4.38
Q9Y5T5	Ubiquitin carboxyl-terminal hydrolase 16 OS=Homo sapiens OX=9606 GN=USP16 PE=1 SV=1	4	2	2	2	823	93.5	6.93	4.37
Q8N5A5	Zinc finger CCCH-type with G patch domain-containing protein OS=Homo sapiens OX=9606 GN=ZGPAT PE=1 SV=3	3	1	2	1	531	57.3	5.43	4.36
B7Z2W3	cDNA FLJ54432, highly similar to Alpha-actinin-1 OS=Homo sapiens OX=9606 PE=2 SV=1	4	2	2	2	597	67.1	6.24	4.36
P62861	FAU ubiquitin-like and ribosomal protein S30 OS=Homo sapiens OX=9606 GN=FAU PE=1 SV=2	8	1	2	1	133	14.4	10.17	4.35
Q8IUV3	IFT74 protein (Fragment) OS=Homo sapiens OX=9606 GN=IFT74 PE=2 SV=3	6	2	2	2	503	57.8	6.11	4.35
J3KS15	Peptidyl-tRNA hydrolase ICT1, mitochondrial (Fragment) OS=Homo sapiens OX=9606 GN=MRPL58 PE=1 SV=1	12	2	2	2	192	21.9	9.72	4.34
A0A6Q8PHK0	E3 ubiquitin-protein ligase OS=Homo sapiens OX=9606 GN=TRIP12 PE=1 SV=1	1	2	2	2	2067	228.3	8.6	4.34
P35520	Cystathionine beta-synthase OS=Homo sapiens OX=9606 GN=CBS PE=1 SV=2	6	2	2	2	551	60.5	6.65	4.33
E7ER68	Protein FAM91A1 OS=Homo sapiens OX=9606 GN=FAM91A1 PE=1 SV=1	3	2	2	2	789	88.9	6.76	4.32
O94822	E3 ubiquitin-protein ligase listerin OS=Homo sapiens OX=9606 GN=LTN1 PE=1 SV=6	2	2	2	2	1766	200.4	6.25	4.31
A0A804HJV4	Fanconi anemia group J protein OS=Homo sapiens OX=9606 GN=BRIP1 PE=1 SV=1	3	2	2	2	1175	132.2	6.93	4.31
A8K9U1	cDNA FLJ76468, highly similar to Homo sapiens cullin 7 (CUL7), mRNA OS=Homo sapiens OX=9606 PE=2 SV=1	2	2	2	2	1698	191	5.96	4.31
Q53F79	PAP associated domain containing protein 5 variant (Fragment) OS=Homo sapiens OX=9606 PE=2 SV=1	7	2	2	2	466	51.8	8.63	4.3
B4DG30	cDNA FLJ58802, highly similar to Muskelin OS=Homo sapiens OX=9606 PE=2 SV=1	4	2	2	2	712	82.4	6.3	4.28
Q4ZG84	Uncharacterized protein LRP2 (Fragment) OS=Homo sapiens OX=9606 GN=LRP2 PE=3 SV=1	0	1	2	1	3881	435.5	5.14	4.28
P34897	Serine hydroxymethyltransferase, mitochondrial OS=Homo sapiens OX=9606 GN=SHMT2 PE=1 SV=3	5	2	2	2	504	56	8.53	4.27
O43156	TELO2-interacting protein 1 homolog OS=Homo sapiens OX=9606 GN=TTI1 PE=1 SV=3	3	2	2	2	1089	122	5.97	4.25
B4DP31	Phosphoribosyl pyrophosphate synthase-associated protein 1 OS=Homo sapiens OX=9606 GN=PRPSAP1 PE=1 SV=1	10	2	2	1	282	31.2	6.95	4.25
A0A8V8TKT5	STE20/SPS1-related proline-alanine-rich protein kinase OS=Homo sapiens OX=9606 GN=STK39 PE=4 SV=1	4	2	2	2	524	57.2	6.49	4.25
Q9BRU9	rRNA-processing protein UTP23 homolog OS=Homo sapiens OX=9606 GN=UTP23 PE=1 SV=2	5	1	2	1	249	28.4	10.07	4.24
A0A386IPJ4	Truncated breast and ovarian cancer susceptibility protein 2 OS=Homo sapiens OX=9606 GN=BRCA2 PE=2 SV=1	1	2	2	2	3148	354.3	6.61	4.24
Q59FP7	DNA (cytosine-5)-methyltransferase 1 (Fragment) OS=Homo sapiens OX=9606 PE=2 SV=1	2	2	2	2	1606	181.9	7.65	4.23
Q8WVS4	Cytoplasmic dynein 2 intermediate chain 1 OS=Homo sapiens OX=9606 GN=DYNC2I1 PE=1 SV=3	2	2	2	2	1066	122.5	7.31	4.21
B4DI38	Adenylyl cyclase-associated protein 1 OS=Homo sapiens OX=9606 PE=2 SV=1	5	2	2	2	452	49	8.21	4.2
Q8N6S3	Similar to ribonucleotide reductase protein r2 class I (Fragment) OS=Homo sapiens OX=9606 PE=2 SV=1	17	2	2	2	172	19.8	5.25	4.19
B4DKY1	cysteine--tRNA ligase OS=Homo sapiens OX=9606 GN=CARS1 PE=1 SV=1	2	1	2	1	739	84.2	7.05	4.18
B4DL94	cDNA FLJ51490, highly similar to Replication protein A 32 kDa subunit OS=Homo sapiens OX=9606 PE=2 SV=1	21	1	1	1	104	11.1	6.27	4.18
A4QN18	Protein transport protein sec16 (Fragment) OS=Homo sapiens OX=9606 GN=SEC16A PE=2 SV=1	2	2	2	2	1961	210.9	5.49	4.17
P47813	Eukaryotic translation initiation factor 1A, X-chromosomal OS=Homo sapiens OX=9606 GN=EIF1AX PE=1 SV=2	15	2	2	2	144	16.5	5.24	4.17
I7FU17	Putative GTP-binding protein RAY-like variant (Fragment) OS=Homo sapiens OX=9606 PE=2 SV=1	11	2	2	2	294	30.6	8.56	4.15
Q9NPI1	Bromodomain-containing protein 7 OS=Homo sapiens OX=9606 GN=BRD7 PE=1 SV=1	5	2	2	2	651	74.1	6.39	4.14
P20290	Transcription factor BTF3 OS=Homo sapiens OX=9606 GN=BTF3 PE=1 SV=1	17	2	2	2	206	22.2	9.38	4.13
A0A7P0T862	Nicotinamide phosphoribosyltransferase OS=Homo sapiens OX=9606 GN=NAMPT PE=1 SV=1	7	2	2	2	404	44.9	6.47	4.13
Q8WYY9	Myotubularin related protein 14 OS=Homo sapiens OX=9606 PE=2 SV=1	4	2	2	2	521	58.3	6.15	4.1
Q6PID6	Tetratricopeptide repeat protein 33 OS=Homo sapiens OX=9606 GN=TTC33 PE=1 SV=2	5	1	2	1	262	29.4	5.44	4.09
P82921	28S ribosomal protein S21, mitochondrial OS=Homo sapiens OX=9606 GN=MRPS21 PE=1 SV=3	30	2	2	2	87	10.7	9.92	4.05
H0YDT6	Eukaryotic translation initiation factor 3 subunit F OS=Homo sapiens OX=9606 GN=EIF3F PE=1 SV=2	5	1	1	1	359	37.7	6.06	3.81
Q9HCN4	GPN-loop GTPase 1 OS=Homo sapiens OX=9606 GN=GPN1 PE=1 SV=1	5	1	1	1	374	41.7	4.92	3.68
X6R8S9	PITH domain-containing protein 1 OS=Homo sapiens OX=9606 GN=PITHD1 PE=1 SV=1	18	1	1	1	98	11.4	6.25	3.66
Q96SX4	cDNA FLJ14580 fis, clone NT2RM4001204 OS=Homo sapiens OX=9606 PE=2 SV=1	6	1	1	1	285	32.2	8.92	3.59
A0A024R9D2	Metadherin, isoform CRA_a OS=Homo sapiens OX=9606 GN=MTDH PE=4 SV=1	3	1	1	1	582	63.8	9.32	3.57
B8ZZ87	Mitotic-spindle organizing protein 2B OS=Homo sapiens OX=9606 GN=MZT2B PE=1 SV=1	10	1	1	1	218	22.3	10.15	3.45
A0A1W6S962	GTF2I-BRAF fusion protein OS=Homo sapiens OX=9606 GN=GTF2I PE=2 SV=1	1	1	1	1	955	107.6	7.94	3.43
Q8IV48	3'-5' exoribonuclease 1 OS=Homo sapiens OX=9606 GN=ERI1 PE=1 SV=3	4	1	1	1	349	40	6.7	3.43
E9PQV9	DCN1-like protein OS=Homo sapiens OX=9606 GN=DCUN1D5 PE=1 SV=1	19	1	1	1	84	9.2	7.05	3.34
A7MAV4	UBE2Q1 protein (Fragment) OS=Homo sapiens OX=9606 GN=UBE2Q1 PE=2 SV=2	4	1	1	1	344	38.2	4.94	3.31
E5RIM3	Phospholipase A-2-activating protein OS=Homo sapiens OX=9606 GN=PLAA PE=1 SV=1	2	1	1	1	609	66.7	5.97	3.28
P08240	Signal recognition particle receptor subunit alpha OS=Homo sapiens OX=9606 GN=SRPRA PE=1 SV=2	3	1	1	1	638	69.8	8.95	3.27
F5GYJ8	ubiquitinyl hydrolase 1 OS=Homo sapiens OX=9606 GN=OTUB1 PE=1 SV=1	5	1	1	1	286	32.3	4.96	3.26
A8K2S7	cDNA FLJ77865 OS=Homo sapiens OX=9606 PE=2 SV=1	5	1	1	1	344	38.9	9.01	3.25
Q6P161	39S ribosomal protein L54, mitochondrial OS=Homo sapiens OX=9606 GN=MRPL54 PE=1 SV=1	19	1	1	1	138	15.8	9.6	3.24
B4DX42	Splicing factor 1 OS=Homo sapiens OX=9606 PE=2 SV=1	3	1	1	1	433	46.4	9.35	3.24
Q8IYQ7	Threonine synthase-like 1 OS=Homo sapiens OX=9606 GN=THNSL1 PE=1 SV=2	2	1	1	1	743	83	7.12	3.22
H3BUD2	Dynactin subunit 5 OS=Homo sapiens OX=9606 GN=DCTN5 PE=1 SV=1	28	1	1	1	53	6	7.75	3.2
A0A024RBX2	Family with sequence similarity 51, member A1, isoform CRA_a OS=Homo sapiens OX=9606 GN=FAM51A1 PE=4 SV=1	6	1	1	1	242	28.6	6.8	3.15
Q92541	RNA polymerase-associated protein RTF1 homolog OS=Homo sapiens OX=9606 GN=RTF1 PE=1 SV=4	2	1	1	1	710	80.3	8.15	3.13
Q969F1	General transcription factor 3C polypeptide 6 OS=Homo sapiens OX=9606 GN=GTF3C6 PE=1 SV=1	7	1	1	1	213	24	4.21	3.13
H0YAC8	RUN and FYVE domain-containing protein 1 (Fragment) OS=Homo sapiens OX=9606 GN=RUFY1 PE=1 SV=1	4	1	1	1	271	31.1	4.88	3.12
A4D2F2	Checkpoint protein OS=Homo sapiens OX=9606 GN=HUS1 PE=2 SV=1	5	1	1	1	280	31.7	6.84	3.1
Q96EP1	E3 ubiquitin-protein ligase CHFR OS=Homo sapiens OX=9606 GN=CHFR PE=1 SV=2	3	1	1	1	664	73.3	6.04	3.07
Q86XK2	F-box only protein 11 OS=Homo sapiens OX=9606 GN=FBXO11 PE=1 SV=3	2	1	1	1	927	103.5	6.99	3.07
Q6ICN0	GRB2 protein (Fragment) OS=Homo sapiens OX=9606 GN=GRB2 PE=2 SV=1	6	1	1	1	217	25.1	6.55	3.06
Q96JC9	ELL-associated factor 1 OS=Homo sapiens OX=9606 GN=EAF1 PE=1 SV=1	7	1	1	1	268	29	5.4	3.06
A0A6Q8PF43	Heat shock protein beta-1 OS=Homo sapiens OX=9606 GN=HSPB1 PE=1 SV=1	11	1	1	1	141	15.9	8.54	3.03
A0A087WWF4	Kanadaptin OS=Homo sapiens OX=9606 GN=SLC4A1AP PE=1 SV=2	4	1	1	1	566	64	4.92	3.03
Q5T1J5	Putative coiled-coil-helix-coiled-coil-helix domain-containing protein CHCHD2P9, mitochondrial OS=Homo sapiens OX=9606 GN=CHCHD2P9 PE=5 SV=1	9	1	1	1	151	15.5	9.89	3.02
Q5CZ91	Methionine aminopeptidase OS=Homo sapiens OX=9606 GN=DKFZp781C0419 PE=3 SV=1	6	1	1	1	336	37.8	6.9	3
A0A7I2V5B2	NADH dehydrogenase [ubiquinone] 1 alpha subcomplex subunit 10, mitochondrial OS=Homo sapiens OX=9606 GN=NDUFA10 PE=1 SV=1	4	1	1	1	361	41.5	7.96	2.99
F8W8D3	Histone RNA hairpin-binding protein OS=Homo sapiens OX=9606 GN=SLBP PE=1 SV=1	4	1	1	1	277	32.1	7.47	2.96
A6ND22	28S ribosomal protein S16, mitochondrial OS=Homo sapiens OX=9606 GN=MRPS16 PE=1 SV=1	18	1	1	1	99	11.1	9.69	2.95
X6R631	39S ribosomal protein L55, mitochondrial OS=Homo sapiens OX=9606 GN=MRPL55 PE=1 SV=2	27	1	1	1	55	6.8	9.32	2.94
P78345	Ribonuclease P protein subunit p38 OS=Homo sapiens OX=9606 GN=RPP38 PE=1 SV=2	5	1	1	1	283	31.8	9.92	2.94
A0A2L2DH21	Glutaryl CoA dehydrogenase OS=Homo sapiens OX=9606 GN=GCDH PE=2 SV=1	4	1	1	1	438	48.1	7.88	2.94
Q9H6F5	Coiled-coil domain-containing protein 86 OS=Homo sapiens OX=9606 GN=CCDC86 PE=1 SV=1	6	1	1	1	360	40.2	10.33	2.93
A0A0G2JNK5	tRNA-intron lyase (Fragment) OS=Homo sapiens OX=9606 GN=TSEN34 PE=1 SV=1	8	1	1	1	252	27.3	9.51	2.92
Q9HBP7	Eukaryotic translation initiation factor 2B subunit delta OS=Homo sapiens OX=9606 PE=2 SV=1	9	1	1	1	229	25.2	10.08	2.9
D3DWY0	Inhibitor of kappa light polypeptide gene enhancer in B-cells, kinase gamma, isoform CRA_b OS=Homo sapiens OX=9606 GN=IKBKG PE=1 SV=1	5	1	1	1	285	32.5	5.5	2.9
C9JEY1	Actin-related protein 2/3 complex subunit 1B (Fragment) OS=Homo sapiens OX=9606 GN=ARPC1B PE=1 SV=2	5	1	1	1	334	36.9	8.22	2.9
H0YNH1	KATNB1-like protein 1 (Fragment) OS=Homo sapiens OX=9606 GN=KATNBL1 PE=1 SV=1	25	1	1	1	81	9.2	7.52	2.87
M0R080	DnaJ homolog subfamily B member 1 (Fragment) OS=Homo sapiens OX=9606 GN=DNAJB1 PE=1 SV=1	9	1	1	1	183	20.5	8.56	2.87
B4DUJ1	39S ribosomal protein L9, mitochondrial OS=Homo sapiens OX=9606 PE=2 SV=1	9	1	1	1	180	20.1	10.33	2.86
Q9BT22	Chitobiosyldiphosphodolichol beta-mannosyltransferase OS=Homo sapiens OX=9606 GN=ALG1 PE=1 SV=2	4	1	1	1	464	52.5	7.23	2.85
Q53X93	CREB1 protein (Fragment) OS=Homo sapiens OX=9606 GN=CREB1 PE=2 SV=1	4	1	1	1	327	35.1	5.27	2.84
Q9UJC3	Protein Hook homolog 1 OS=Homo sapiens OX=9606 GN=HOOK1 PE=1 SV=2	1	1	1	1	728	84.6	5.15	2.84
O43709	Probable 18S rRNA (guanine-N(7))-methyltransferase OS=Homo sapiens OX=9606 GN=BUD23 PE=1 SV=2	6	1	1	1	281	31.9	8.73	2.84
P35030	Trypsin-3 OS=Homo sapiens OX=9606 GN=PRSS3 PE=1 SV=2	4	1	1	1	304	32.5	7.49	2.83
B4DN80	Peptidyl-prolyl cis-trans isomerase OS=Homo sapiens OX=9606 PE=2 SV=1	5	1	1	1	282	33	9.26	2.82
Q6P4A2	SRCAP protein (Fragment) OS=Homo sapiens OX=9606 GN=SRCAP PE=2 SV=1	3	1	1	1	584	64.5	4.35	2.81
A8K5H7	cDNA FLJ77542, highly similar to Homo sapiens YME1-like 1 (S. cerevisiae) (YME1L1), transcript variant 3, mRNA OS=Homo sapiens OX=9606 PE=2 SV=1	2	1	1	1	716	79.8	8.56	2.81
Q86V59	Paraneoplastic antigen-like protein 8A OS=Homo sapiens OX=9606 GN=PNMA8A PE=1 SV=2	4	1	1	1	439	48.1	8.97	2.8
A0A024R7J7	DET1- and DDB1-associated protein 1 OS=Homo sapiens OX=9606 GN=DDA1 PE=3 SV=1	16	1	1	1	102	11.8	8.68	2.79
B4DDK2	cDNA FLJ57044, highly similar to Homo sapiens fetal Alzheimer antigen (FALZ), transcript variant 1, mRNA OS=Homo sapiens OX=9606 PE=2 SV=1	2	1	1	1	812	92.6	4.98	2.78
H0Y5S9	Casein kinase I isoform epsilon (Fragment) OS=Homo sapiens OX=9606 GN=CSNK1E PE=1 SV=1	11	1	1	1	119	13	11.43	2.76
S0BE05	BTB and CNC homology 1, basic leucine zipper transcription factor 2 (Fragment) OS=Homo sapiens OX=9606 GN=Bach2 PE=2 SV=1	7	1	1	1	197	22	7.21	2.75
B2R9J4	cDNA, FLJ94423, highly similar to Homo sapiens mitochondrial ribosomal protein L23 (MRPL23), nuclear gene encoding mitochondrial protein, mRNA OS=Homo sapiens OX=9606 PE=2 SV=1	10	1	1	1	153	17.8	9.69	2.75
Q8WY91	Peroxynitrite isomerase THAP4 OS=Homo sapiens OX=9606 GN=THAP4 PE=1 SV=2	3	1	1	1	577	62.9	9.28	2.73
Q15910	Histone-lysine N-methyltransferase EZH2 OS=Homo sapiens OX=9606 GN=EZH2 PE=1 SV=2	2	1	1	1	746	85.3	7.02	2.73
Q9P0J7	E3 ubiquitin-protein ligase KCMF1 OS=Homo sapiens OX=9606 GN=KCMF1 PE=1 SV=2	4	1	1	1	381	41.9	5.66	2.73
Q99933	BAG family molecular chaperone regulator 1 OS=Homo sapiens OX=9606 GN=BAG1 PE=1 SV=4	4	1	1	1	345	38.8	7.81	2.72
Q8N8K9	Uncharacterized protein KIAA1958 OS=Homo sapiens OX=9606 GN=KIAA1958 PE=1 SV=1	2	1	1	1	716	79.2	6.83	2.7
P18054	Polyunsaturated fatty acid lipoxygenase ALOX12 OS=Homo sapiens OX=9606 GN=ALOX12 PE=1 SV=4	1	1	2	1	663	75.6	6.21	2.68
A0A024RDA1	Exocyst complex component 1, isoform CRA_a OS=Homo sapiens OX=9606 GN=EXOC1 PE=3 SV=1	2	1	1	1	879	100.2	6.6	2.68
D6RIC3	Nucleolar protein 16 OS=Homo sapiens OX=9606 GN=NOP16 PE=1 SV=1	7	1	1	1	150	17.2	10.33	2.68
Q8NEI6	ZNF644 protein (Fragment) OS=Homo sapiens OX=9606 GN=ZNF644 PE=2 SV=1	9	1	1	1	217	24.3	9	2.68
Q96F88	Processing of 1, ribonuclease P/MRP subunit (S. cerevisiae) OS=Homo sapiens OX=9606 GN=POP1 PE=2 SV=1	2	1	1	1	1024	114.6	9.2	2.67
Q5F1R6	DnaJ homolog subfamily C member 21 OS=Homo sapiens OX=9606 GN=DNAJC21 PE=1 SV=2	2	1	1	1	531	62	5.47	2.67
Q502X7	Elongation of very long chain fatty acids protein OS=Homo sapiens OX=9606 GN=ELOVL1 PE=2 SV=1	9	1	1	1	144	16.9	8.1	2.67
A0A805TBS0	Rho GTPase-activating protein 21 OS=Homo sapiens OX=9606 GN=ARHGAP21 PE=1 SV=1	1	1	1	1	1948	216.2	7.8	2.67
A0A7P0T808	Phosphatidylinositol 4-phosphate 5-kinase type-1 gamma OS=Homo sapiens OX=9606 GN=PIP5K1C PE=1 SV=1	3	1	1	1	694	76.3	5.54	2.66
B1AXG1	non-specific serine/threonine protein kinase OS=Homo sapiens OX=9606 GN=RPS6KA3 PE=1 SV=2	2	1	1	1	711	80.7	8.28	2.65
A0A0C4DG33	Peroxin-1 OS=Homo sapiens OX=9606 GN=PEX1 PE=1 SV=1	1	1	1	1	1226	136.5	6.47	2.64
Q14571	Inositol 1,4,5-trisphosphate receptor type 2 OS=Homo sapiens OX=9606 GN=ITPR2 PE=1 SV=2	1	1	1	1	2701	307.9	6.43	2.64
Q9NSK0	Kinesin light chain 4 OS=Homo sapiens OX=9606 GN=KLC4 PE=1 SV=3	2	1	1	1	619	68.6	6.18	2.63
A0A8V8TPB6	DNA polymerase delta subunit 2 OS=Homo sapiens OX=9606 GN=POLD2 PE=4 SV=1	3	1	1	1	515	56.3	6.47	2.62
P24928	DNA-directed RNA polymerase II subunit RPB1 OS=Homo sapiens OX=9606 GN=POLR2A PE=1 SV=2	1	1	1	1	1970	217	7.37	2.62
A0A024R4H5	DNAation factor, 45kDa, alpha polypeptide, isoform CRA_b OS=Homo sapiens OX=9606 GN=DFFA PE=4 SV=1	6	1	1	1	268	29.4	4.61	2.62
P54578	Ubiquitin carboxyl-terminal hydrolase 14 OS=Homo sapiens OX=9606 GN=USP14 PE=1 SV=3	3	1	1	1	494	56	5.3	2.61
A0A024R6M6	BCL2-associated athanogene 5 OS=Homo sapiens OX=9606 GN=BAG5 PE=2 SV=1	4	1	1	1	447	51.2	6.05	2.6
Q9Y2Z4	Tyrosine--tRNA ligase, mitochondrial OS=Homo sapiens OX=9606 GN=YARS2 PE=1 SV=2	4	1	1	1	477	53.2	8.98	2.59
A1L020	RNA-binding protein MEX3A OS=Homo sapiens OX=9606 GN=MEX3A PE=1 SV=1	3	1	1	1	520	54.1	7.27	2.59
Q5JPH6	Probable glutamate--tRNA ligase, mitochondrial OS=Homo sapiens OX=9606 GN=EARS2 PE=1 SV=2	3	1	1	1	523	58.7	8.76	2.59
O75616	GTPase Era, mitochondrial OS=Homo sapiens OX=9606 GN=ERAL1 PE=1 SV=2	3	1	1	1	437	48.3	8.84	2.58
Q6NVZ8	CBWD5 protein OS=Homo sapiens OX=9606 GN=ZNG1E PE=1 SV=1	10	1	1	1	180	19.5	4.44	2.58
B4DSC2	Elongation of very long chain fatty acids protein OS=Homo sapiens OX=9606 PE=2 SV=1	4	1	1	1	289	34.1	9.38	2.57
A0A590UJT3	Telomeric repeat-binding factor 2-interacting protein 1 OS=Homo sapiens OX=9606 GN=TERF2IP PE=1 SV=1	5	1	1	1	342	37.1	5.22	2.57
Q5VXN0	Ribosome production factor 2 homolog (Fragment) OS=Homo sapiens OX=9606 GN=RPF2 PE=1 SV=1	7	1	1	1	214	24.6	9.55	2.57
V9GYU0	Mitochondrial import inner membrane translocase subunit Tim17-B (Fragment) OS=Homo sapiens OX=9606 GN=TIMM17B PE=1 SV=1	13	1	1	1	159	17	10.96	2.57
E9PPY3	Ribosomal RNA-processing protein 8 OS=Homo sapiens OX=9606 GN=RRP8 PE=1 SV=1	5	1	1	1	306	34.2	9.76	2.57
P29084	Transcription initiation factor IIE subunit beta OS=Homo sapiens OX=9606 GN=GTF2E2 PE=1 SV=1	4	1	1	1	291	33	9.66	2.56
J3KP27	Trafficking protein particle complex subunit OS=Homo sapiens OX=9606 GN=TRAPPC4 PE=1 SV=1	9	1	1	1	181	20	5.85	2.55
Q6GMV7	Immunoglobulin lambda-1 light chain-like OS=Homo sapiens OX=9606 PE=2 SV=1	6	1	1	1	236	24.9	6.89	2.55
A0A3B3IS80	Fructose-bisphosphate aldolase OS=Homo sapiens OX=9606 GN=ALDOB PE=1 SV=1	8	1	1	1	342	37.3	7.87	2.55
P36551	Oxygen-dependent coproporphyrinogen-III oxidase, mitochondrial OS=Homo sapiens OX=9606 GN=CPOX PE=1 SV=3	4	1	1	1	454	50.1	8.25	2.55
Q92547	DNA topoisomerase 2-binding protein 1 OS=Homo sapiens OX=9606 GN=TOPBP1 PE=1 SV=3	1	1	1	1	1522	170.6	6.96	2.54
M0QWZ7	serine--tRNA ligase OS=Homo sapiens OX=9606 GN=SARS2 PE=1 SV=1	3	1	1	1	518	58.1	8.28	2.53
A0A7I2YQD8	NADH dehydrogenase [ubiquinone] iron-sulfur protein 2, mitochondrial OS=Homo sapiens OX=9606 GN=NDUFS2 PE=1 SV=1	4	1	1	1	431	48.7	8.82	2.53
A0A6Q8PFI8	Solute carrier family 2, facilitated glucose transporter member 1 OS=Homo sapiens OX=9606 GN=SLC2A1 PE=1 SV=1	4	1	1	1	359	39.5	9.73	2.53
Q567R0	UQCRH protein OS=Homo sapiens OX=9606 GN=UQCRH PE=2 SV=1	21	1	1	1	85	9.9	5.45	2.53
A0A024RBG3	Mitochondrial ribosomal protein L42, isoform CRA_b OS=Homo sapiens OX=9606 GN=MRPL42 PE=3 SV=1	11	1	1	1	142	16.7	8.35	2.53
Q9BYK8	Helicase with zinc finger domain 2 OS=Homo sapiens OX=9606 GN=HELZ2 PE=1 SV=6	1	1	1	1	2649	294.5	7.49	2.52
Q9H4L4	Sentrin-specific protease 3 OS=Homo sapiens OX=9606 GN=SENP3 PE=1 SV=2	3	1	1	1	574	65	8.56	2.52
A0A6I8PLD9	Keratinocyte-associated protein 2 OS=Homo sapiens OX=9606 GN=KRTCAP2 PE=1 SV=1	15	1	1	1	114	12.5	9.61	2.52
A0A024RC47	Zinc finger protein 24 (KOX 17), isoform CRA_b OS=Homo sapiens OX=9606 GN=ZNF24 PE=1 SV=1	3	1	1	1	368	42.1	6.21	2.51
Q5VWQ0	Lysine-specific demethylase 9 OS=Homo sapiens OX=9606 GN=RSBN1 PE=1 SV=2	2	1	1	1	802	90	8.6	2.51
A0A087WX59	Proteasomal ubiquitin receptor ADRM1 OS=Homo sapiens OX=9606 GN=ADRM1 PE=1 SV=1	3	1	1	1	368	37.5	4.83	2.51
Q8ND04	Nonsense-mediated mRNA decay factor SMG8 OS=Homo sapiens OX=9606 GN=SMG8 PE=1 SV=1	2	1	1	1	991	109.6	7.68	2.51
Q9BT73	Proteasome assembly chaperone 3 OS=Homo sapiens OX=9606 GN=PSMG3 PE=1 SV=1	11	1	1	1	122	13.1	7.88	2.51
C9JIX7	Afadin- and alpha-actinin-binding protein (Fragment) OS=Homo sapiens OX=9606 GN=SSX2IP PE=1 SV=1	8	1	1	1	180	20.7	5.26	2.51
B7Z9J8	cDNA, FLJ78862, highly similar to Isocitrate dehydrogenase OS=Homo sapiens OX=9606 PE=2 SV=1	4	1	1	1	257	28.1	5.66	2.51
A0A024R7G7	Solute carrier family 35, member E1, isoform CRA_c OS=Homo sapiens OX=9606 GN=SLC35E1 PE=4 SV=1	6	1	1	1	410	44.7	9.79	2.51
A6NIR2	Chromosome 1 open reading frame 41, isoform CRA_b OS=Homo sapiens OX=9606 GN=HSPB11 PE=1 SV=1	10	1	1	1	112	13	4.77	2.5
A0A024RDZ9	PCI domain-containing protein 2 OS=Homo sapiens OX=9606 GN=RP11-98F14.6 PE=3 SV=1	4	1	1	1	292	33.8	9.22	2.49
P55199	RNA polymerase II elongation factor ELL OS=Homo sapiens OX=9606 GN=ELL PE=1 SV=1	2	1	1	1	621	68.2	9.33	2.49
A0A804HIC4	Ecotropic viral integration site 5 protein homolog OS=Homo sapiens OX=9606 GN=EVI5 PE=1 SV=1	1	1	1	1	826	95	5.76	2.48
Q68E01	Integrator complex subunit 3 OS=Homo sapiens OX=9606 GN=INTS3 PE=1 SV=1	1	1	1	1	1043	118	5.8	2.48
Q96PU8	KH domain-containing RNA-binding protein QKI OS=Homo sapiens OX=9606 GN=QKI PE=1 SV=1	5	1	1	1	341	37.6	8.56	2.48
A0A7P0T9N4	Alpha-aminoadipic semialdehyde synthase, mitochondrial OS=Homo sapiens OX=9606 GN=AASS PE=1 SV=1	3	1	1	1	469	52.2	6.84	2.47
B4DMZ0	Tyrosine-protein kinase OS=Homo sapiens OX=9606 PE=2 SV=1	5	1	1	1	371	42.1	6.39	2.47
Q14146	Unhealthy ribosome biogenesis protein 2 homolog OS=Homo sapiens OX=9606 GN=URB2 PE=1 SV=2	1	1	1	1	1524	170.4	7.31	2.47
A0A024R099	Proline/serine-rich coiled-coil 1, isoform CRA_c OS=Homo sapiens OX=9606 GN=PSRC1 PE=4 SV=1	4	1	1	1	333	35.6	11.3	2.47
H3BR95	GATOR complex protein WDR59 (Fragment) OS=Homo sapiens OX=9606 GN=WDR59 PE=1 SV=1	10	1	1	1	156	17.6	7.55	2.47
Q53GZ2	Polymerase (RNA) III (DNA directed) polypeptide E variant (Fragment) OS=Homo sapiens OX=9606 PE=2 SV=1	2	1	1	1	708	79.9	6.55	2.46
Q6RFH5	WD repeat-containing protein 74 OS=Homo sapiens OX=9606 GN=WDR74 PE=1 SV=1	5	1	1	1	385	42.4	8.32	2.46
P46013	Proliferation marker protein Ki-67 OS=Homo sapiens OX=9606 GN=MKI67 PE=1 SV=2	0	1	1	1	3256	358.5	9.45	2.46
H0Y3M2	BUB3-interacting and GLEBS motif-containing protein ZNF207 (Fragment) OS=Homo sapiens OX=9606 GN=ZNF207 PE=1 SV=2	7	1	1	1	198	21.3	5.02	2.46
Q9H9L3	Interferon-stimulated 20 kDa exonuclease-like 2 OS=Homo sapiens OX=9606 GN=ISG20L2 PE=1 SV=1	3	1	1	1	353	39.1	9.94	2.46
Q9UNN5	FAS-associated factor 1 OS=Homo sapiens OX=9606 GN=FAF1 PE=1 SV=2	2	1	1	1	650	73.9	4.88	2.46
A0A024RD30	GTP binding protein 2, isoform CRA_a OS=Homo sapiens OX=9606 GN=GTPBP2 PE=4 SV=1	2	1	1	1	602	65.7	8.05	2.46
Q9NRL2	Bromodomain adjacent to zinc finger domain protein 1A OS=Homo sapiens OX=9606 GN=BAZ1A PE=1 SV=2	1	1	1	1	1556	178.6	6.6	2.46
Q2M389	WASH complex subunit 4 OS=Homo sapiens OX=9606 GN=WASHC4 PE=1 SV=2	1	1	1	1	1173	136.3	7.44	2.45
I3L4A5	Inositol polyphosphate 5-phosphatase K (Fragment) OS=Homo sapiens OX=9606 GN=INPP5K PE=1 SV=1	10	1	1	1	154	17.4	8.75	2.45
P35658	Nuclear pore complex protein Nup214 OS=Homo sapiens OX=9606 GN=NUP214 PE=1 SV=2	1	1	1	1	2090	213.5	7.47	2.45
O75146	Huntingtin-interacting protein 1-related protein OS=Homo sapiens OX=9606 GN=HIP1R PE=1 SV=2	1	1	1	1	1068	119.3	6.67	2.44
A0A024R5R8	rRNA adenine N(6)-methyltransferase OS=Homo sapiens OX=9606 GN=TFB2M PE=3 SV=1	7	1	1	1	230	27.1	8.38	2.44
Q59F53	Transducin beta-like 1X variant (Fragment) OS=Homo sapiens OX=9606 PE=2 SV=1	2	1	1	1	540	58.1	6.37	2.44
Q8N9C4	ATP-citrate synthase OS=Homo sapiens OX=9606 PE=2 SV=1	2	1	1	1	701	76.4	7.94	2.44
F8WAY1	Lariat debranching enzyme OS=Homo sapiens OX=9606 GN=DBR1 PE=1 SV=1	15	1	1	1	118	13.3	7.33	2.44
H7C2J7	Serine/threonine-protein kinase 11-interacting protein (Fragment) OS=Homo sapiens OX=9606 GN=STK11IP PE=1 SV=1	9	1	1	1	166	18.2	4.63	2.44
Q71UH7	Galactokinase (Fragment) OS=Homo sapiens OX=9606 GN=GALK1 PE=3 SV=1	4	1	1	1	264	28.5	5.3	2.43
C9J286	Cleavage and polyadenylation-specificity factor subunit 7 (Fragment) OS=Homo sapiens OX=9606 GN=CPSF7 PE=1 SV=8	10	1	1	1	143	16	4.53	2.42
A0A024R4E1	Nicotinamide-nucleotide adenylyltransferase OS=Homo sapiens OX=9606 GN=NMNAT1 PE=3 SV=1	6	1	1	1	279	31.9	8.87	2.42
Q59FN8	Adaptor-related protein complex 2, alpha 2 subunit variant (Fragment) OS=Homo sapiens OX=9606 PE=2 SV=1	8	1	1	1	143	15.4	8.53	2.42
Q9C0C4	Semaphorin-4C OS=Homo sapiens OX=9606 GN=SEMA4C PE=1 SV=2	1	1	1	1	833	92.6	7.28	2.42
Q9NP77	RNA polymerase II subunit A C-terminal domain phosphatase SSU72 OS=Homo sapiens OX=9606 GN=SSU72 PE=1 SV=1	6	1	1	1	194	22.6	5.33	2.42
O95707	Ribonuclease P protein subunit p29 OS=Homo sapiens OX=9606 GN=POP4 PE=1 SV=2	6	1	1	1	220	25.4	10.07	2.41
Q96C90	Protein phosphatase 1 regulatory subunit 14B OS=Homo sapiens OX=9606 GN=PPP1R14B PE=1 SV=3	18	1	1	1	147	15.9	4.86	2.41
A0A3B3IUC4	Alpha-galactosidase OS=Homo sapiens OX=9606 GN=GLA PE=1 SV=1	3	1	1	1	470	53.2	5.86	2.41
M0QY97	Zinc finger CCCH domain-containing protein 4 (Fragment) OS=Homo sapiens OX=9606 GN=ZC3H4 PE=1 SV=1	1	1	1	1	910	95.5	7.33	2.4
Q96A33	PAT complex subunit CCDC47 OS=Homo sapiens OX=9606 GN=CCDC47 PE=1 SV=1	4	1	1	1	483	55.8	4.87	2.4
Q9Y2F5	Little elongation complex subunit 1 OS=Homo sapiens OX=9606 GN=ICE1 PE=1 SV=5	0	1	1	1	2266	247.7	5.48	2.4
E7EX70	DNA-directed RNA polymerase I subunit RPA49 OS=Homo sapiens OX=9606 GN=POLR1E PE=1 SV=2	9	1	1	1	141	15.9	9.39	2.4
P01040	Cystatin-A OS=Homo sapiens OX=9606 GN=CSTA PE=1 SV=1	18	1	1	1	98	11	5.5	2.4
Q59FX3	Neurofibromin variant (Fragment) OS=Homo sapiens OX=9606 PE=2 SV=1	1	1	1	1	968	109.4	6.64	2.39
A8K7T4	cDNA FLJ75774, highly similar to Homo sapiens lectin, mannose-binding 2 (LMAN2), mRNA OS=Homo sapiens OX=9606 PE=2 SV=1	4	1	1	1	356	40.2	6.95	2.39
D6REN3	Proteasome assembly chaperone 4 OS=Homo sapiens OX=9606 GN=PSMG4 PE=1 SV=1	26	1	1	1	76	8.3	8.27	2.39
A0A7P0TBJ4	Recombining-binding protein suppressor of hairless (Fragment) OS=Homo sapiens OX=9606 GN=RBPJ PE=1 SV=1	4	1	1	1	434	48.8	7.72	2.38
A0A0A0MTC1	E3 ubiquitin-protein ligase RNF213 OS=Homo sapiens OX=9606 GN=RNF213 PE=1 SV=1	0	1	1	1	5256	596.1	6.42	2.38
A0A7P0T9L3	Cullin-4B OS=Homo sapiens OX=9606 GN=CUL4B PE=1 SV=1	2	1	1	1	780	90.3	7.99	2.38
F8VXY6	Zinc finger CCHC-type and RNA-binding motif-containing protein 1 OS=Homo sapiens OX=9606 GN=ZCRB1 PE=1 SV=2	8	1	1	1	228	25.8	8.32	2.38
A0A024R565	Multifunctional methyltransferase subunit TRM112-like protein OS=Homo sapiens OX=9606 GN=HSPC152 PE=3 SV=1	11	1	1	1	125	14.2	5.26	2.38
B2RMQ4	Cytoskeleton associated protein 2 OS=Homo sapiens OX=9606 GN=CKAP2 PE=2 SV=1	3	1	1	1	682	76.8	9.41	2.37
B4DST5	cDNA FLJ58078, highly similar to Tyrosine-protein phosphatase non-receptortype 23 OS=Homo sapiens OX=9606 PE=2 SV=1	1	1	1	1	1510	164.5	6.92	2.37
O95801	Tetratricopeptide repeat protein 4 OS=Homo sapiens OX=9606 GN=TTC4 PE=1 SV=3	4	1	1	1	387	44.7	5.6	2.37
K7EPJ1	Ubiquitin-conjugating enzyme E2 S (Fragment) OS=Homo sapiens OX=9606 GN=UBE2S PE=1 SV=1	6	1	1	1	204	22.4	6.29	2.36
K7EPZ4	tRNA (guanine(10)-N2)-methyltransferase homolog OS=Homo sapiens OX=9606 GN=TRMT11 PE=1 SV=1	18	1	1	1	82	9.6	9.29	2.36
P61758	Prefoldin subunit 3 OS=Homo sapiens OX=9606 GN=VBP1 PE=1 SV=4	7	1	1	1	197	22.6	7.11	2.36
A0A2R8Y589	Centrosomal protein of 78 kDa OS=Homo sapiens OX=9606 GN=CEP78 PE=1 SV=1	2	1	1	1	673	74.9	8.5	2.36
B4DP23	cDNA FLJ57546, highly similar to Homo sapiens target of EGR1, member 1 (nuclear) (TOE1), mRNA OS=Homo sapiens OX=9606 PE=2 SV=1	4	1	1	1	262	29.4	6.42	2.35
B4DG61	cDNA FLJ56430, highly similar to Polyhomeotic-like protein 2 OS=Homo sapiens OX=9606 PE=2 SV=1	2	1	1	1	572	61.9	8.19	2.35
Q712K3	Ubiquitin-conjugating enzyme E2 R2 OS=Homo sapiens OX=9606 GN=UBE2R2 PE=1 SV=1	5	1	1	1	238	27.1	4.42	2.35
Q9H5V9	STING ER exit protein OS=Homo sapiens OX=9606 GN=STEEP1 PE=1 SV=1	6	1	1	1	222	25.6	8.73	2.34
A0A0S2Z3W7	Epididymis secretory sperm binding protein (Fragment) OS=Homo sapiens OX=9606 GN=ITPA PE=2 SV=1	9	1	1	1	194	21.4	5.66	2.34
A0A024RAL5	Zinc finger, CCHC domain containing 9, isoform CRA_a OS=Homo sapiens OX=9606 GN=ZCCHC9 PE=4 SV=1	4	1	1	1	271	30.5	9.17	2.34
D6W5Q7	VPS50 subunit of EARP/GARPII complex OS=Homo sapiens OX=9606 GN=FLJ20097 PE=4 SV=1	2	1	1	1	722	83.5	5.78	2.34
Q15631	Translin OS=Homo sapiens OX=9606 GN=TSN PE=1 SV=1	7	1	1	1	228	26.2	6.44	2.33
Q9BY44	Eukaryotic translation initiation factor 2A OS=Homo sapiens OX=9606 GN=EIF2A PE=1 SV=3	3	1	1	1	585	64.9	8.87	2.33
H0YJM2	Putative E3 ubiquitin-protein ligase UBR7 (Fragment) OS=Homo sapiens OX=9606 GN=UBR7 PE=1 SV=1	7	1	1	1	174	20.5	6.52	2.33
K7EMD0	Proteasome activator complex subunit 3 (Fragment) OS=Homo sapiens OX=9606 GN=PSME3 PE=1 SV=1	11	1	1	1	96	10.9	6.06	2.33
Q53HB4	M-phase phosphoprotein 6 variant (Fragment) OS=Homo sapiens OX=9606 PE=2 SV=1	9	1	1	1	160	19	5.29	2.33
B2RDU2	Non-structural maintenance of chromosomes element 1 homolog OS=Homo sapiens OX=9606 PE=2 SV=1	5	1	1	1	256	29.7	7.02	2.32
F2FB34	SOGA OS=Homo sapiens OX=9606 GN=SOGA PE=2 SV=1	1	1	1	1	1351	151.2	6.44	2.32
B4DZN5	Mitochondrial tRNA-specific 2-thiouridylase 1 OS=Homo sapiens OX=9606 GN=TRMU PE=1 SV=1	12	1	1	1	131	15.4	5.77	2.32
Q9NWK9	Box C/D snoRNA protein 1 OS=Homo sapiens OX=9606 GN=ZNHIT6 PE=1 SV=1	3	1	1	1	470	53.9	5.8	2.32
Q6ZN55	Zinc finger protein 574 OS=Homo sapiens OX=9606 GN=ZNF574 PE=1 SV=2	2	1	1	1	896	98.8	8.07	2.32
M0QZX5	2-hydroxyacyl-CoA lyase 2 (Fragment) OS=Homo sapiens OX=9606 GN=ILVBL PE=1 SV=8	8	1	1	1	229	25.4	8.87	2.31
A0A0K0K1I8	Synaptosomal-associated protein 47 (Fragment) OS=Homo sapiens OX=9606 GN=HEL-S-290 PE=2 SV=1	3	1	1	1	449	50.9	8.19	2.31
A0A8V8TPX4	Nuclear pore complex protein Nup98-Nup96 OS=Homo sapiens OX=9606 GN=NUP98 PE=4 SV=1	1	1	1	1	1661	179.6	6.6	2.3
B4DET5	cDNA FLJ59484, highly similar to Nuclear envelope pore membrane protein POM 121 OS=Homo sapiens OX=9606 PE=2 SV=1	2	1	1	1	859	85.2	9.85	2.3
Q7Z333	Probable helicase senataxin OS=Homo sapiens OX=9606 GN=SETX PE=1 SV=4	0	1	1	1	2677	302.7	7.17	2.3
Q16555	Dihydropyrimidinase-related protein 2 OS=Homo sapiens OX=9606 GN=DPYSL2 PE=1 SV=1	3	1	1	1	572	62.3	6.38	2.3
B4DVR4	cDNA FLJ60912, highly similar to Vinexin OS=Homo sapiens OX=9606 PE=2 SV=1	4	1	1	1	385	42.3	8.98	2.3
B2R5M9	procollagen-lysine 5-dioxygenase OS=Homo sapiens OX=9606 PE=2 SV=1	2	1	1	1	727	83.5	7.02	2.3
A2AB27	Guanine nucleotide-binding protein-like 1 (Fragment) OS=Homo sapiens OX=9606 GN=GNL1 PE=1 SV=1	5	1	1	1	264	31	7.44	2.29
Q7LAX7	Growth arrest and DNA damage-inducible proteins-interacting protein 1 OS=Homo sapiens OX=9606 PE=2 SV=1	13	1	1	1	124	14.5	9.61	2.29
Q53F85	Death domain-associated protein 6 (Fragment) OS=Homo sapiens OX=9606 PE=2 SV=1	2	1	1	1	740	81.2	4.88	2.29
A0A0D9SFB1	dynamin GTPase OS=Homo sapiens OX=9606 GN=DNM1 PE=1 SV=1	1	1	1	1	835	94	6.64	2.29
Q96AX1	Vacuolar protein sorting-associated protein 33A OS=Homo sapiens OX=9606 GN=VPS33A PE=1 SV=1	3	1	1	1	596	67.6	6.96	2.29
P42694	Probable helicase with zinc finger domain OS=Homo sapiens OX=9606 GN=HELZ PE=1 SV=2	1	1	1	1	1942	218.8	7.42	2.29
Q9Y5J1	U3 small nucleolar RNA-associated protein 18 homolog OS=Homo sapiens OX=9606 GN=UTP18 PE=1 SV=3	3	1	1	1	556	62	8.76	2.28
A2IDA3	DNA-3-methyladenine glycosylase II (Fragment) OS=Homo sapiens OX=9606 GN=MPG PE=1 SV=1	6	1	1	1	251	27.3	9.03	2.28
B2R8D1	cDNA, FLJ93841, highly similar to Homo sapiens nitrilase 1 (NIT1), mRNA OS=Homo sapiens OX=9606 PE=2 SV=1	5	1	1	1	327	35.9	7.74	2.28
B4E365	cDNA FLJ56210, highly similar to Zinc phosphodiesterase ELAC protein 2 OS=Homo sapiens OX=9606 PE=2 SV=1	2	1	1	1	624	70	7.01	2.28
B4DPK9	cDNA FLJ55935, highly similar to Protein FAM21C (Fragment) OS=Homo sapiens OX=9606 PE=2 SV=1	2	1	1	1	835	91.9	4.6	2.28
A0A1B0GVL4	Protein FAM193A OS=Homo sapiens OX=9606 GN=FAM193A PE=1 SV=1	1	1	1	1	1515	166.3	6.6	2.27
A0A1B0GV68	FERM, ARHGEF and pleckstrin domain-containing protein 1 OS=Homo sapiens OX=9606 GN=FARP1 PE=1 SV=1	2	1	1	1	801	88	7.47	2.27
P0DPB6	DNA-directed RNA polymerases I and III subunit RPAC2 OS=Homo sapiens OX=9606 GN=POLR1D PE=1 SV=1	10	1	1	1	133	15.2	5.8	2.27
F8VW32	RISC-loading complex subunit TARBP2 OS=Homo sapiens OX=9606 GN=TARBP2 PE=1 SV=1	9	1	1	1	165	17.6	5.22	2.27
Q9NVM9	Integrator complex subunit 13 OS=Homo sapiens OX=9606 GN=INTS13 PE=1 SV=2	2	1	1	1	706	80.2	6.7	2.27
A0A6Q8PGL6	m7GpppN-mRNA hydrolase OS=Homo sapiens OX=9606 GN=DCP2 PE=1 SV=1	8	1	1	1	159	18.3	5.11	2.27
Q15118	[Pyruvate dehydrogenase (acetyl-transferring)] kinase isozyme 1, mitochondrial OS=Homo sapiens OX=9606 GN=PDK1 PE=1 SV=1	4	1	1	1	436	49.2	8.81	2.27
B7Z9M9	Destrin OS=Homo sapiens OX=9606 PE=2 SV=1	9	1	1	1	148	16.5	8.5	2.26
Q8NEC6	MTMR1 protein OS=Homo sapiens OX=9606 GN=MTMR1 PE=1 SV=1	4	1	1	1	363	39.8	7.64	2.26
Q13042	Cell division cycle protein 16 homolog OS=Homo sapiens OX=9606 GN=CDC16 PE=1 SV=2	3	1	1	1	620	71.6	5.85	2.26
F8VUB6	Aladin OS=Homo sapiens OX=9606 GN=AAAS PE=1 SV=2	17	1	1	1	127	13.9	6.09	2.26
Q7Z3R8	DNA-directed RNA polymerase subunit beta OS=Homo sapiens OX=9606 GN=DKFZp686D10173 PE=2 SV=1	1	1	1	1	1133	127.7	8.5	2.25
Q9BXS6	Nucleolar and spindle-associated protein 1 OS=Homo sapiens OX=9606 GN=NUSAP1 PE=1 SV=1	3	1	1	1	441	49.4	9.91	2.25
B4DXI8	cDNA FLJ51373, highly similar to 26S proteasome non-ATPase regulatory subunit 7 OS=Homo sapiens OX=9606 PE=2 SV=1	4	1	1	1	247	28.3	7.62	2.24
H0Y3V5	Thyroid adenoma-associated protein (Fragment) OS=Homo sapiens OX=9606 GN=THADA PE=1 SV=1	1	1	1	1	1193	133.9	5.91	2.24
B4DHY8	Elongation factor Ts, mitochondrial OS=Homo sapiens OX=9606 GN=TSFM PE=2 SV=1	5	1	1	1	285	31	5.66	2.24
J3QKM9	Vesicle-associated membrane protein-associated protein A OS=Homo sapiens OX=9606 GN=VAPA PE=1 SV=1	48	1	1	1	29	3.1	7.25	2.24
Q2TBE0	CWF19-like protein 2 OS=Homo sapiens OX=9606 GN=CWF19L2 PE=1 SV=4	1	1	1	1	894	103.7	8.65	2.23
B5MC59	Replication protein A 14 kDa subunit OS=Homo sapiens OX=9606 GN=RPA3 PE=1 SV=1	15	1	1	1	82	9.2	4.54	2.23
F8WCT1	ADP-ribosylation factor-like protein 6-interacting protein 4 OS=Homo sapiens OX=9606 GN=ARL6IP4 PE=1 SV=1	7	1	1	1	229	25.6	10.95	2.23
A0A024R1E4	Mitochondrial fission process protein 1 OS=Homo sapiens OX=9606 GN=MTP18 PE=3 SV=1	7	1	1	1	166	18	9.31	2.23
D6RFI0	Sideroflexin-1 (Fragment) OS=Homo sapiens OX=9606 GN=SFXN1 PE=1 SV=8	7	1	1	1	193	21.4	8.02	2.22
H6QX63	Hepatocellular carcinoma related protein 2 OS=Homo sapiens OX=9606 PE=2 SV=1	3	1	1	1	305	34.8	10.78	2.22
A0A024R570	Menin OS=Homo sapiens OX=9606 GN=MEN1 PE=4 SV=1	2	1	1	1	575	63.7	6.62	2.22
H3BQZ9	Adenine phosphoribosyltransferase OS=Homo sapiens OX=9606 GN=APRT PE=1 SV=1	15	1	1	1	153	16.6	5.59	2.22
Q8WU76	Sec1 family domain-containing protein 2 OS=Homo sapiens OX=9606 GN=SCFD2 PE=1 SV=2	3	1	1	1	684	75.1	6.68	2.21
A0A669KB89	SCRIB overlapping open reading frame protein OS=Homo sapiens OX=9606 GN=SCRIB PE=1 SV=1	1	1	1	1	1658	177.7	5.14	2.21
Q96BR5	Cytochrome c oxidase assembly factor 7 OS=Homo sapiens OX=9606 GN=COA7 PE=1 SV=2	6	1	1	1	231	25.7	6.02	2.21
O75794	Cell division cycle protein 123 homolog OS=Homo sapiens OX=9606 GN=CDC123 PE=1 SV=1	5	1	1	1	336	39.1	4.81	2.21
A8MVZ9	Fructose-bisphosphate aldolase OS=Homo sapiens OX=9606 GN=ALDOC PE=1 SV=1	7	1	1	1	336	36.3	7.72	2.21
C9JUJ0	CGG triplet repeat-binding protein 1 (Fragment) OS=Homo sapiens OX=9606 GN=CGGBP1 PE=1 SV=1	13	1	1	1	106	11.9	9.44	2.21
B2RDG4	cDNA, FLJ96597 OS=Homo sapiens OX=9606 PE=2 SV=1	3	1	1	1	508	57.4	8.76	2.21
A0A5F9UJX7	45 kDa calcium-binding protein OS=Homo sapiens OX=9606 GN=SDF4 PE=1 SV=1	3	1	1	1	341	38.7	5.11	2.21
P61221	ATP-binding cassette sub-family E member 1 OS=Homo sapiens OX=9606 GN=ABCE1 PE=1 SV=1	2	1	1	1	599	67.3	8.34	2.21
P46063	ATP-dependent DNA helicase Q1 OS=Homo sapiens OX=9606 GN=RECQL PE=1 SV=3	2	1	1	1	649	73.4	7.88	2.2
Q68CX8	Uncharacterized protein DKFZp686P12272 OS=Homo sapiens OX=9606 GN=DKFZp686P12272 PE=4 SV=2	3	1	1	1	375	41.6	8.27	2.2
H7C5V3	28S ribosomal protein S28, mitochondrial (Fragment) OS=Homo sapiens OX=9606 GN=MRPS28 PE=1 SV=8	6	1	1	1	162	18.2	9.99	2.2
Q9NXK8	F-box/LRR-repeat protein 12 OS=Homo sapiens OX=9606 GN=FBXL12 PE=1 SV=1	6	1	1	1	326	37	8.79	2.2
E9PD92	Glucose-6-phosphate 1-dehydrogenase (Fragment) OS=Homo sapiens OX=9606 GN=G6PD PE=1 SV=1	6	1	1	1	256	29.5	7.17	2.2
B4DSK8	cDNA FLJ53515, highly similar to Pogo transposable element with ZNF domain OS=Homo sapiens OX=9606 PE=2 SV=1	2	1	1	1	772	86	7.24	2.2
V9HW74	Ubiquitin carboxyl-terminal hydrolase OS=Homo sapiens OX=9606 GN=HEL-117 PE=2 SV=1	8	1	1	1	223	24.8	5.48	2.2
Q8TDD1	ATP-dependent RNA helicase DDX54 OS=Homo sapiens OX=9606 GN=DDX54 PE=1 SV=2	1	1	1	1	881	98.5	10.02	2.19
A0A0S2Z5B2	Chromobox homolog 4 (Pc class homolog, Drosophila), isoform CRA_a (Fragment) OS=Homo sapiens OX=9606 GN=CBX4 PE=2 SV=1	3	1	1	1	560	61.3	9.36	2.19
B4DPZ5	cDNA FLJ53495, highly similar to Polymerase I and transcript release factor OS=Homo sapiens OX=9606 PE=2 SV=1	5	1	1	1	363	40.5	5.25	2.19
M0R2C2	Patatin-like phospholipase domain-containing protein 6 (Fragment) OS=Homo sapiens OX=9606 GN=PNPLA6 PE=1 SV=1	7	1	1	1	267	29.1	6.89	2.19
Q9HAP2	MLX-interacting protein OS=Homo sapiens OX=9606 GN=MLXIP PE=1 SV=2	1	1	1	1	919	101.1	8.35	2.19
H3BNV9	Cytochrome c oxidase subunit 4 OS=Homo sapiens OX=9606 GN=COX4I1 PE=1 SV=1	9	1	1	1	139	15.7	9.06	2.19
Q9Y6D5	Brefeldin A-inhibited guanine nucleotide-exchange protein 2 OS=Homo sapiens OX=9606 GN=ARFGEF2 PE=1 SV=3	1	1	1	1	1785	201.9	6.33	2.19
B3KNA8	mRNA decay activator protein ZFP36 OS=Homo sapiens OX=9606 PE=2 SV=1	6	1	1	1	338	36.3	8.15	2.18
A0A8Q3WK70	U3 small nucleolar ribonucleoprotein protein MPP10 OS=Homo sapiens OX=9606 GN=MPHOSPH10 PE=1 SV=1	3	1	1	1	541	62.6	5.11	2.18
Q59FD4	hexokinase (Fragment) OS=Homo sapiens OX=9606 PE=2 SV=1	1	1	1	1	949	105.7	6.84	2.18
E9PJG4	Squalene synthase (Fragment) OS=Homo sapiens OX=9606 GN=FDFT1 PE=1 SV=1	9	1	1	1	150	17.7	7.8	2.18
Q53S24	Prothymosin, alpha OS=Homo sapiens OX=9606 GN=PTMAP7 PE=2 SV=1	14	1	1	1	110	12.1	3.79	2.18
E9PLW6	L-aminoadipate-semialdehyde dehydrogenase-phosphopantetheinyl transferase (Fragment) OS=Homo sapiens OX=9606 GN=AASDHPPT PE=1 SV=1	9	1	1	1	190	22.2	6.81	2.17
J3QQY0	Male-specific lethal 1 homolog OS=Homo sapiens OX=9606 GN=MSL1 PE=1 SV=1	3	1	1	1	461	48.9	8.85	2.17
A0A7P0T8U9	Abnormal spindle-like microcephaly-associated protein OS=Homo sapiens OX=9606 GN=ASPM PE=1 SV=1	1	1	1	1	1300	147.9	8.98	2.17
Q9NPF5	DNA methyltransferase 1-associated protein 1 OS=Homo sapiens OX=9606 GN=DMAP1 PE=1 SV=1	3	1	1	1	467	53	9.5	2.17
Q5QP82	DDB1- and CUL4-associated factor 10 OS=Homo sapiens OX=9606 GN=DCAF10 PE=1 SV=1	3	1	1	1	559	60.5	7.5	2.17
Q5UW39	L2 OS=Homo sapiens OX=9606 PE=2 SV=1	3	1	1	1	644	73.6	5.83	2.17
Q5JTC6	APC membrane recruitment protein 1 OS=Homo sapiens OX=9606 GN=AMER1 PE=1 SV=2	1	1	1	1	1135	124	4.84	2.17
H0YIS7	RNASEK-C17orf49 readthrough (Fragment) OS=Homo sapiens OX=9606 GN=RNASEK-C17orf49 PE=4 SV=1	6	1	1	1	233	24.9	5.48	2.17
J3KPD3	RNA binding motif protein 7, isoform CRA_c OS=Homo sapiens OX=9606 GN=RBM7 PE=1 SV=1	5	1	1	1	267	30.6	9.57	2.17
E7ETF4	UDP-glucose 6-dehydrogenase (Fragment) OS=Homo sapiens OX=9606 GN=UGDH PE=1 SV=1	8	1	1	1	153	16.8	8.46	2.16
C9J9V2	tRNA (guanine(6)-N2)-methyltransferase THUMP3 (Fragment) OS=Homo sapiens OX=9606 GN=THUMPD3 PE=1 SV=1	15	1	1	1	123	13.8	4.6	2.16
C9JF98	eIF5-mimic protein 1 (Fragment) OS=Homo sapiens OX=9606 GN=BZW2 PE=1 SV=8	12	1	1	1	162	18.6	8.54	2.16
Q9NTK5	Obg-like ATPase 1 OS=Homo sapiens OX=9606 GN=OLA1 PE=1 SV=2	4	1	1	1	396	44.7	7.81	2.16
L7N2F4	Alanyl-tRNA-editing protein Aarsd1 (Fragment) OS=Homo sapiens OX=9606 GN=AARSD1 PE=1 SV=1	8	1	1	1	140	15.5	6.38	2.16
Q5JVY0	E3 ubiquitin-protein ligase TRIM32 (Fragment) OS=Homo sapiens OX=9606 GN=TRIM32 PE=1 SV=8	9	1	1	1	172	19.2	8.03	2.16
B4DWN2	RING finger protein 10 OS=Homo sapiens OX=9606 PE=2 SV=1	2	1	1	1	819	90.8	7.01	2.16
A0A8J8YX80	alpha-1,2-Mannosidase OS=Homo sapiens OX=9606 GN=EDEM3 PE=1 SV=1	1	1	1	1	948	106.3	4.98	2.15
Q9NV35	Nucleotide triphosphate diphosphatase NUDT15 OS=Homo sapiens OX=9606 GN=NUDT15 PE=1 SV=1	7	1	1	1	164	18.6	6.14	2.15
Q5JRF7	phenylalanine--tRNA ligase (Fragment) OS=Homo sapiens OX=9606 GN=FARS2 PE=1 SV=1	13	1	1	1	101	11.6	4.87	2.15
Q8WVY7	Ubiquitin-like domain-containing CTD phosphatase 1 OS=Homo sapiens OX=9606 GN=UBLCP1 PE=1 SV=2	3	1	1	1	318	36.8	6.46	2.15
Q14126	Desmoglein-2 OS=Homo sapiens OX=9606 GN=DSG2 PE=1 SV=2	2	1	1	1	1118	122.2	5.24	2.15
B7Z5N7	Sec1 family domain-containing protein 1 OS=Homo sapiens OX=9606 GN=SCFD1 PE=1 SV=1	4	1	1	1	457	51.5	6.96	2.15
B4E2M8	cDNA FLJ61076, highly similar to UBX domain-containing protein 8 OS=Homo sapiens OX=9606 PE=2 SV=1	8	1	1	1	212	24.7	5.74	2.15
B2RBY4	DNA primase OS=Homo sapiens OX=9606 PE=2 SV=1	4	1	1	1	420	49.9	8.38	2.14
A0A8V8TQQ7	DNA ligase 1 OS=Homo sapiens OX=9606 GN=LIG1 PE=4 SV=1	1	1	1	1	918	101.6	5.58	2.14
C9JCK5	Proteasome subunit alpha type-2 OS=Homo sapiens OX=9606 GN=PSMA2 PE=1 SV=1	14	1	1	1	164	18.6	5.99	2.14
B4DKJ4	cDNA FLJ57738, highly similar to Translationally-controlled tumor protein OS=Homo sapiens OX=9606 PE=2 SV=1	10	1	1	1	142	16.1	4.68	2.14
A8K8Z3	cDNA FLJ77613, highly similar to Homo sapiens tousled-like kinase 1 (TLK1), mRNA OS=Homo sapiens OX=9606 PE=2 SV=1	1	1	1	1	766	86.6	8.72	2.14
E9PL57	NEDD8-MDP1 readthrough (Fragment) OS=Homo sapiens OX=9606 GN=NEDD8-MDP1 PE=4 SV=1	8	1	1	1	170	19.5	7.43	2.14
Q9NV31	U3 small nucleolar ribonucleoprotein protein IMP3 OS=Homo sapiens OX=9606 GN=IMP3 PE=1 SV=1	8	1	1	1	184	21.8	9.5	2.14
F6TC96	Large proline-rich protein BAG6 (Fragment) OS=Homo sapiens OX=9606 GN=BAG6 PE=1 SV=1	6	1	1	1	158	16.7	6	2.14
Q96QR8	Transcriptional activator protein Pur-beta OS=Homo sapiens OX=9606 GN=PURB PE=1 SV=3	4	1	1	1	312	33.2	5.43	2.13
A0A0D9SF58	Chromosome transmission fidelity protein 18 homolog OS=Homo sapiens OX=9606 GN=CHTF18 PE=1 SV=1	1	1	1	1	1184	129.3	9.41	2.13
Q13451	Peptidyl-prolyl cis-trans isomerase FKBP5 OS=Homo sapiens OX=9606 GN=FKBP5 PE=1 SV=2	4	1	1	1	457	51.2	5.9	2.13
B3KNP0	cDNA FLJ30074 fis, clone BGGI11000123, highly similar to Homo sapiens formin binding protein 4 (FNBP4), mRNA (Fragment) OS=Homo sapiens OX=9606 PE=2 SV=1	2	1	1	1	928	99.8	4.59	2.13
B4DNX8	cDNA FLJ60744, moderately similar to B-cell lymphoma 9 protein OS=Homo sapiens OX=9606 PE=2 SV=1	3	1	1	1	416	44.6	9.2	2.13
H7C1I7	Zinc finger MYM-type protein 4 (Fragment) OS=Homo sapiens OX=9606 GN=ZMYM4 PE=1 SV=1	1	1	1	1	1207	134.3	7.85	2.13
F8W9B8	Exocyst complex component 5 OS=Homo sapiens OX=9606 GN=EXOC5 PE=1 SV=1	2	1	1	1	643	74.3	6.99	2.13
B4DS80	cDNA FLJ51290, highly similar to Kelch repeat and BTB domain-containing protein 7 OS=Homo sapiens OX=9606 PE=2 SV=1	2	1	1	1	586	66.5	5.07	2.13
A0A3B3ITX4	ATP synthase subunit g, mitochondrial OS=Homo sapiens OX=9606 PE=3 SV=1	12	1	1	1	91	10.4	10.29	2.13
B7Z5Q5	cDNA FLJ61606, highly similar to Homo sapiens cell division cycle associated 2 (CDCA2), mRNA OS=Homo sapiens OX=9606 PE=2 SV=1	3	1	1	1	635	69.8	8.31	2.13
B2RB07	Ubiquitin carboxyl-terminal hydrolase OS=Homo sapiens OX=9606 PE=2 SV=1	5	1	1	1	329	37.6	5.33	2.12
A0A8Q3WLD1	H/ACA ribonucleoprotein complex subunit DKC1 OS=Homo sapiens OX=9606 GN=DKC1 PE=1 SV=1	4	1	1	1	485	54.3	9.48	2.12
A0A024R4Z4	HCG2039447, isoform CRA_d OS=Homo sapiens OX=9606 GN=hCG_2039447 PE=1 SV=1	2	1	1	1	569	63.3	7.36	2.12
A0A024RC37	Regulation of nuclear pre-mRNA domain-containing protein OS=Homo sapiens OX=9606 GN=P15RS PE=3 SV=1	6	1	1	1	312	35.7	7.55	2.12
A0A8V8TQB1	Nuclear pore complex protein Nup88 OS=Homo sapiens OX=9606 GN=NUP88 PE=4 SV=1	2	1	1	1	712	80.3	5.86	2.12
Q59GS0	F-box only protein 3 isoform 1 variant (Fragment) OS=Homo sapiens OX=9606 PE=2 SV=1	3	1	1	1	446	51.6	5.15	2.11
Q9NQC8	Intraflagellar transport protein 46 homolog OS=Homo sapiens OX=9606 GN=IFT46 PE=1 SV=1	5	1	1	1	304	34.3	4.54	2.11
A0A7P0P278	Histone-lysine N-methyltransferase NSD2 OS=Homo sapiens OX=9606 GN=NSD2 PE=1 SV=1	3	1	1	1	629	69.4	9.25	2.11
E7ESP2	Cyclin-dependent kinase 11A OS=Homo sapiens OX=9606 GN=CDK11A PE=1 SV=1	3	1	1	1	420	50.3	5.15	2.1
V9GYX7	Actin-related protein 10 (Fragment) OS=Homo sapiens OX=9606 GN=ACTR10 PE=1 SV=1	6	1	1	1	302	33.3	5.52	2.1
Q9Y448	Small kinetochore-associated protein OS=Homo sapiens OX=9606 GN=KNSTRN PE=1 SV=2	6	1	1	1	316	35.4	6.3	2.1
A8K8I8	cDNA FLJ77850 OS=Homo sapiens OX=9606 PE=2 SV=1	3	1	1	1	335	37.3	6.52	2.1
A0A0S2Z5C6	Fucose-1-phosphate guanylyltransferase (Fragment) OS=Homo sapiens OX=9606 GN=FPGT PE=1 SV=1	3	1	1	1	594	66.6	6.48	2.1
A0A8I5KVU2	La-related protein 4B OS=Homo sapiens OX=9606 GN=LARP4B PE=1 SV=1	1	1	1	1	1735	188.7	5.14	2.09
B7Z6G0	cDNA FLJ61706, highly similar to Colorectal mutant cancer protein OS=Homo sapiens OX=9606 PE=2 SV=1	2	1	1	1	715	79.9	5.15	2.09
A0A0J9YXU7	Paraoxonase (Fragment) OS=Homo sapiens OX=9606 GN=PON2 PE=1 SV=1	11	1	1	1	113	13.2	5.45	2.09
Q96EL2	28S ribosomal protein S24, mitochondrial OS=Homo sapiens OX=9606 GN=MRPS24 PE=1 SV=1	7	1	1	1	167	19	9.38	2.09
Q03111	Protein ENL OS=Homo sapiens OX=9606 GN=MLLT1 PE=1 SV=2	2	1	1	1	559	62	8.59	2.09
B7Z3H4	Beta-transducin repeat containing isoform 4 OS=Homo sapiens OX=9606 GN=BTRC PE=1 SV=1	2	1	1	1	579	65.8	7.99	2.09
A0A0S2Z5V5	Methyltransferase like 17 isoform 1 (Fragment) OS=Homo sapiens OX=9606 GN=METTL17 PE=2 SV=1	4	1	1	1	447	49.6	9.25	2.09
O76071	Probable cytosolic iron-sulfur protein assembly protein CIAO1 OS=Homo sapiens OX=9606 GN=CIAO1 PE=1 SV=1	5	1	1	1	339	37.8	4.97	2.09
Q8TAX8	Protein max OS=Homo sapiens OX=9606 GN=MAX PE=2 SV=1	14	1	1	1	151	17.2	6.54	2.09
I6L9C8	Zinc finger protein 428 OS=Homo sapiens OX=9606 GN=ZNF428 PE=2 SV=1	9	1	1	1	188	20.5	4.17	2.09
Q9NR12	PDZ and LIM domain protein 7 OS=Homo sapiens OX=9606 GN=PDLIM7 PE=1 SV=1	2	1	1	1	457	49.8	8.41	2.09
Q5TZP7	DNA-(apurinic or apyrimidinic site) endonuclease OS=Homo sapiens OX=9606 GN=APEX1 PE=2 SV=1	5	1	1	1	318	35.5	8.12	2.08
A0A024R6F2	Zinc finger CCCH domain-containing protein 14 OS=Homo sapiens OX=9606 GN=FLJ11806 PE=3 SV=1	4	1	1	1	424	48.1	7.94	2.08
O94972	E3 ubiquitin-protein ligase TRIM37 OS=Homo sapiens OX=9606 GN=TRIM37 PE=1 SV=2	1	1	1	1	964	107.8	5.15	2.08
A0A0J9YWM9	U3 small nucleolar RNA-associated protein 4 homolog (Fragment) OS=Homo sapiens OX=9606 GN=UTP4 PE=1 SV=1	3	1	1	1	511	57.3	9.16	2.08
Q6PCB5	Lysine-specific demethylase RSBN1L OS=Homo sapiens OX=9606 GN=RSBN1L PE=1 SV=2	2	1	1	1	846	94.8	8.78	2.08
Q8WXC6	COP9 signalosome complex subunit 9 OS=Homo sapiens OX=9606 GN=COPS9 PE=1 SV=3	35	1	1	1	57	6.2	3.83	2.08
Q53FN7	BZW1 protein variant (Fragment) OS=Homo sapiens OX=9606 PE=2 SV=1	3	1	1	1	424	48.6	6.11	2.08
A0A024R3P1	Sphingolipid delta(4)-desaturase DES1 OS=Homo sapiens OX=9606 GN=DEGS1 PE=3 SV=1	5	1	1	1	323	37.8	7.46	2.08
A0A075B797	Nitric oxide synthase-interacting protein (Fragment) OS=Homo sapiens OX=9606 GN=NOSIP PE=1 SV=1	9	1	1	1	232	25.7	8.84	2.08
A0A0B4J2D5	Putative glutamine amidotransferase-like class 1 domain-containing protein 3B, mitochondrial OS=Homo sapiens OX=9606 GN=GATD3B PE=5 SV=1	4	1	1	1	268	28.1	8.27	2.08
B7Z9U0	CCR4-NOT transcription complex subunit 8 OS=Homo sapiens OX=9606 GN=CNOT8 PE=1 SV=1	11	1	1	1	128	14.6	5.29	2.08
Q9Y366	Intraflagellar transport protein 52 homolog OS=Homo sapiens OX=9606 GN=IFT52 PE=1 SV=3	3	1	1	1	437	49.7	5.26	2.07
A0A2X0SF55	AKAP13 (Fragment) OS=Homo sapiens OX=9606 GN=AKAP13 PE=4 SV=1	1	1	1	1	2815	307.6	5.24	2.07
B3KNK4	Phosphatidate cytidylyltransferase OS=Homo sapiens OX=9606 PE=2 SV=1	3	1	1	1	445	51.3	7.09	2.07
A0A024R1X0	Protein CASC3 OS=Homo sapiens OX=9606 GN=CASC3 PE=3 SV=1	1	1	1	1	741	80.4	7.17	2.07
Q53FA4	Cysteine-rich, angiogenic inducer, 61 variant (Fragment) OS=Homo sapiens OX=9606 PE=2 SV=1	4	1	1	1	381	42	8.31	2.07
Q9BZI7	Regulator of nonsense transcripts 3B OS=Homo sapiens OX=9606 GN=UPF3B PE=1 SV=1	3	1	1	1	483	57.7	9.48	2.07
B3KWN0	cDNA FLJ43389 fis, clone OCBBF2007068, highly similar to Ankyrin repeat domain-containing protein 52 OS=Homo sapiens OX=9606 PE=2 SV=1	2	1	1	1	1076	115	6.51	2.07
Q9UKD2	mRNA turnover protein 4 homolog OS=Homo sapiens OX=9606 GN=MRTO4 PE=1 SV=2	4	1	1	1	239	27.5	8.29	2.06
B8ZZ54	10 kDa heat shock protein, mitochondrial OS=Homo sapiens OX=9606 GN=HSPE1 PE=1 SV=1	26	1	1	1	47	5.2	4.72	2.06
A0A3B3ITE9	Protein jagunal homolog 1 OS=Homo sapiens OX=9606 GN=JAGN1 PE=1 SV=1	24	1	1	1	50	5.9	8.92	2.06
Q96FQ6	Protein S100-A16 OS=Homo sapiens OX=9606 GN=S100A16 PE=1 SV=1	12	1	1	1	103	11.8	6.79	2.06
A0A096LP22	Probable peptidyl-tRNA hydrolase (Fragment) OS=Homo sapiens OX=9606 GN=PTRH1 PE=1 SV=1	6	1	1	1	172	18.5	9.98	2.06
C9J2G0	BRISC and BRCA1-A complex member 2 (Fragment) OS=Homo sapiens OX=9606 GN=BABAM2 PE=1 SV=1	7	1	1	1	153	17.3	4.84	2.06
B4DTZ1	cDNA FLJ60154, highly similar to Centrosomal protein of 110 kDa OS=Homo sapiens OX=9606 PE=2 SV=1	1	1	1	1	1012	113.4	8.65	2.06
C9JEE7	WD repeat-containing protein 43 (Fragment) OS=Homo sapiens OX=9606 GN=WDR43 PE=1 SV=1	11	1	1	1	147	16.3	7.74	2.06
Q02790	Peptidyl-prolyl cis-trans isomerase FKBP4 OS=Homo sapiens OX=9606 GN=FKBP4 PE=1 SV=3	4	1	1	1	459	51.8	5.43	2.06
H3BPC4	SUMO-conjugating enzyme UBC9 OS=Homo sapiens OX=9606 GN=UBE2I PE=1 SV=3	24	1	1	1	74	8.3	9.72	2.06
V9GY54	DDB1- and CUL4-associated factor 8 OS=Homo sapiens OX=9606 GN=DCAF8 PE=1 SV=1	3	1	1	1	417	46.5	5.26	2.06
Q9UDM8	Uncharacterized protein ORC5L (Fragment) OS=Homo sapiens OX=9606 GN=ORC5L PE=4 SV=1	3	1	1	1	383	44.3	7.94	2.05
O43410	MMS19 nucleotide excision repair protein (Fragment) OS=Homo sapiens OX=9606 PE=2 SV=1	5	1	1	1	341	37.2	5.2	2.05
O60287	Nucleolar pre-ribosomal-associated protein 1 OS=Homo sapiens OX=9606 GN=URB1 PE=1 SV=4	1	1	1	1	2271	254.2	6.47	2.05
Q8NB28	Dynactin 3 (P22), isoform CRA_a OS=Homo sapiens OX=9606 GN=DCTN3 PE=2 SV=1	6	1	1	1	172	19.3	8.32	2.05
B4DXJ6	cDNA FLJ61453, highly similar to Adapter-relatedprotein complex 2 alpha- 1 subunit OS=Homo sapiens OX=9606 PE=2 SV=1	2	1	1	1	494	54.7	9.04	2.05
B3KXW5	AP-1 complex subunit gamma OS=Homo sapiens OX=9606 PE=2 SV=1	1	1	1	1	845	94.1	7.05	2.05
Q5TC82	Roquin-1 OS=Homo sapiens OX=9606 GN=RC3H1 PE=1 SV=1	1	1	1	1	1133	125.7	7.27	2.05
Q96ME7	Zinc finger protein 512 OS=Homo sapiens OX=9606 GN=ZNF512 PE=1 SV=2	3	1	1	1	567	64.6	9.76	2.05
A0A8V8TQT9	Fatty acyl-CoA reductase 1 OS=Homo sapiens OX=9606 GN=FAR1 PE=4 SV=1	3	1	1	1	390	43.7	7.23	2.05
Q59GX7	Stearoyl-CoA desaturase variant (Fragment) OS=Homo sapiens OX=9606 PE=2 SV=1	3	1	1	1	366	42.3	9.25	2.05
A0A0C4DG22	RNA exonuclease 4 (Fragment) OS=Homo sapiens OX=9606 GN=REXO4 PE=1 SV=1	7	1	1	1	189	20.4	9.01	2.05
B0QY70	Transcription factor MafF (Fragment) OS=Homo sapiens OX=9606 GN=MAFF PE=1 SV=8	7	1	1	1	125	14.2	9.99	2.05
Q99848	Probable rRNA-processing protein EBP2 OS=Homo sapiens OX=9606 GN=EBNA1BP2 PE=1 SV=2	3	1	1	1	306	34.8	10.1	2.05
H0YHD0	Breast cancer metastasis-suppressor 1-like protein (Fragment) OS=Homo sapiens OX=9606 GN=BRMS1L PE=1 SV=1	7	1	1	1	215	25.1	6.42	2.04
Q02930	Cyclic AMP-responsive element-binding protein 5 OS=Homo sapiens OX=9606 GN=CREB5 PE=1 SV=3	3	1	1	1	508	56.9	8.5	2.04
P36639	Oxidized purine nucleoside triphosphate hydrolase OS=Homo sapiens OX=9606 GN=NUDT1 PE=1 SV=4	10	1	1	1	156	17.9	5.08	2.04
A8K3M3	Tyrosine-protein phosphatase non-receptor type OS=Homo sapiens OX=9606 GN=PTPN1 PE=2 SV=1	2	1	1	1	435	49.9	6.27	2.04
Q05CR6	VRK2 protein (Fragment) OS=Homo sapiens OX=9606 GN=VRK2 PE=2 SV=1	4	1	1	1	427	48.8	9.39	2.04
C9JUL4	DnaJ homolog subfamily B member 4 (Fragment) OS=Homo sapiens OX=9606 GN=DNAJB4 PE=1 SV=1	8	1	1	1	172	19.2	5.48	2.04
P49006	MARCKS-related protein OS=Homo sapiens OX=9606 GN=MARCKSL1 PE=1 SV=2	7	1	1	1	195	19.5	4.67	2.04
Q96QE5	Transcription elongation factor, mitochondrial OS=Homo sapiens OX=9606 GN=TEFM PE=1 SV=1	5	1	1	1	360	41.7	9.32	2.04
Q8TAA9	Vang-like protein 1 OS=Homo sapiens OX=9606 GN=VANGL1 PE=1 SV=1	3	1	1	1	524	59.9	8.81	2.04
A0A140VJL3	Hypoxanthine phosphoribosyltransferase OS=Homo sapiens OX=9606 GN=HPRT1 PE=2 SV=1	6	1	1	1	218	24.6	6.68	2.03
D6R954	tRNA methyltransferase 10 homolog A (Fragment) OS=Homo sapiens OX=9606 GN=TRMT10A PE=1 SV=8	7	1	1	1	199	23.9	9.32	2.03
W4VSQ2	Chromosome 18 open reading frame 21, isoform CRA_a OS=Homo sapiens OX=9606 GN=C18orf21 PE=3 SV=1	11	1	1	1	132	14.5	10.73	2.03
Q9Y2X9	Zinc finger protein 281 OS=Homo sapiens OX=9606 GN=ZNF281 PE=1 SV=1	2	1	1	1	895	96.9	8.48	2.03
A0A024RB76	Protein LLP homolog OS=Homo sapiens OX=9606 GN=C12orf31 PE=3 SV=1	11	1	1	1	129	15.2	10.37	2.03
A8K1E9	Mitochondrial-processing peptidase subunit beta OS=Homo sapiens OX=9606 PE=2 SV=1	3	1	1	1	489	54.2	7.11	2.03
B2RA34	cDNA, FLJ94678, highly similar to Homo sapiens BCL2-associated athanogene 4 (BAG4), mRNA OS=Homo sapiens OX=9606 PE=2 SV=1	3	1	1	1	457	49.6	5.12	2.03
B3KVX2	cDNA FLJ41680 fis, clone HCASM2003237 OS=Homo sapiens OX=9606 PE=2 SV=1	5	1	1	1	269	31.9	9.31	2.03
B7Z8A5	cDNA FLJ56522, highly similar to Origin recognition complex subunit 3 OS=Homo sapiens OX=9606 PE=2 SV=1	2	1	1	1	552	64	7.99	2.03
D3DXJ4	Vesicle-fusing ATPase OS=Homo sapiens OX=9606 GN=NSF PE=3 SV=1	5	1	1	1	278	31.1	5.83	2.02
C9JD84	Latent-transforming growth factor beta-binding protein 1 OS=Homo sapiens OX=9606 GN=LTBP1 PE=1 SV=1	1	1	1	1	1340	146.9	4.91	2.02
B4DRY2	rRNA adenine N(6)-methyltransferase OS=Homo sapiens OX=9606 GN=DIMT1 PE=1 SV=1	4	1	1	1	243	27.2	10.36	2.02
E5RGF3	AP-3 complex subunit mu-2 OS=Homo sapiens OX=9606 GN=AP3M2 PE=1 SV=1	11	1	1	1	109	12.6	6.62	2.02
I7HJT1	HLA class II region expressed gene KE2 OS=Homo sapiens OX=9606 GN=HKE2 PE=3 SV=1	16	1	1	1	87	9.8	6.74	2.02
Q9H2P0	Activity-dependent neuroprotector homeobox protein OS=Homo sapiens OX=9606 GN=ADNP PE=1 SV=1	1	1	1	1	1102	123.5	7.34	2.02
Q5T081	CHC1 protein (Fragment) OS=Homo sapiens OX=9606 GN=RCC1 PE=2 SV=1	5	1	1	1	421	44.9	7.52	2.02
U3KPZ7	RNA-binding protein 27 OS=Homo sapiens OX=9606 PE=1 SV=1	1	1	1	1	1027	114.5	9.45	2.02
A0A024R681	Numb homolog (Drosophila), isoform CRA_f OS=Homo sapiens OX=9606 GN=NUMB PE=4 SV=1	2	1	1	1	603	65.9	8.66	2.01
B3KRG2	General transcription and DNA repair factor IIH helicase subunit XPB OS=Homo sapiens OX=9606 PE=2 SV=1	2	1	1	1	718	82	7.87	2.01
F8WCP5	THO complex subunit 5 homolog OS=Homo sapiens OX=9606 GN=THOC5 PE=1 SV=1	4	1	1	1	343	39.7	5.77	2.01
B2RTU6	HCG1981012, isoform CRA_b OS=Homo sapiens OX=9606 GN=RAPGEF6 PE=2 SV=1	1	1	1	1	1609	180.4	6.55	2.01
Q92538	Golgi-specific brefeldin A-resistance guanine nucleotide exchange factor 1 OS=Homo sapiens OX=9606 GN=GBF1 PE=1 SV=2	1	1	1	1	1859	206.3	5.73	2.01
Q6IA86	Elongator complex protein 2 OS=Homo sapiens OX=9606 GN=ELP2 PE=1 SV=2	2	1	1	1	826	92.4	5.96	2.01
K7EPI3	Dilute domain-containing protein (Fragment) OS=Homo sapiens OX=9606 PE=4 SV=2	8	1	1	1	171	19.7	6.3	2.01
O75691	Small subunit processome component 20 homolog OS=Homo sapiens OX=9606 GN=UTP20 PE=1 SV=3	0	1	1	1	2785	318.2	7.39	2.01
Q9NRY2	SOSS complex subunit C OS=Homo sapiens OX=9606 GN=INIP PE=1 SV=1	11	1	1	1	104	11.4	9.25	2.01
A8K5J5	cDNA FLJ77818 OS=Homo sapiens OX=9606 PE=2 SV=1	14	1	1	1	117	13.5	9.6	2.01
C9JQD4	Peptidyl-prolyl cis-trans isomerase OS=Homo sapiens OX=9606 GN=PPIH PE=1 SV=2	15	1	1	1	151	16.5	8.34	2
A0A6Q8PG03	Intraflagellar transport protein 172 homolog OS=Homo sapiens OX=9606 GN=IFT172 PE=1 SV=1	2	1	1	1	715	81.3	5.81	2
O43824	Putative GTP-binding protein 6 OS=Homo sapiens OX=9606 GN=GTPBP6 PE=1 SV=4	2	1	1	1	516	56.9	9.42	2
H3BND3	Cleavage and polyadenylation specificity factor subunit 5 (Fragment) OS=Homo sapiens OX=9606 GN=NUDT21 PE=1 SV=8	6	1	1	1	149	17.1	6.38	2
H0YCZ2	Kinetochore scaffold 1 (Fragment) OS=Homo sapiens OX=9606 GN=KNL1 PE=1 SV=1	1	1	1	1	1361	155	5.24	2
A0A024R6R2	alanine transaminase OS=Homo sapiens OX=9606 GN=GPT2 PE=3 SV=1	4	1	1	1	523	57.9	7.71	2
H0YLI7	AP-3 complex subunit sigma-2 OS=Homo sapiens OX=9606 GN=AP3S2 PE=1 SV=1	5	1	1	1	205	23.4	5.39	2
