# Supplementary material for: Transcriptional factor ATF3 impairs KSHV lytic replication by suppressing the expression of viral bZIP protein K8
Source: PLoS Pathog. 2026 May 11;22(5):e1014222. doi: 10.1371/journal.ppat.1014222 (PMC13178968; doi:10.1371/journal.ppat.1014222)
Supplement: S4 Table — (XLSX) [file ppat.1014222.s016.xlsx]

## Sheet: Sheet1
Primer Name	Purpose	Sequences (5'-3')
pCDH-Flag
K8	Full length Cloning	F CGC GAATTC ATGCCCAGAATGAAGGA
		R CGC GGATCC ACATGGTGGGAGTGGCG
ATF3	Full length Cloning	F CGC CTCGAG ATGATGCTTCAACACCC
		R CGC GGATCC GCTCTGCAATGTTCCTT
pCMV-HA
K8	Full length Cloning	F CGC GAATTC AA ATGCCCAGAATGAAGGA
		R CGC CTCGAG TCAACATGGTGGGAGTGGCG
ATF3	Full length Cloning	F CGC GAATTC AA ATGATGCTTCAACACCC
		R CGC CTCGAG TTAGCTCTGCAATGTTCCTT
pGL3-Enhancer
K8	Cloning	F CGC CTCGAG CAACGTGCCATGCGCA
		R CGC AAGCTT TTGGCAGGGTTACACG
ATF3	Cloning	F CGC GGTACC AACAGAGGAGAAAAAG
		R CGC CTCGAG TTTGCTGAAAGACACATT
ORF7	Cloning	F CGC AGATCT TTACAGGATGAAGGACAGG
		R CGC AAGCTT CGTTACGGGTACACAACT
ORF26	Cloning	F CGC AGATCT TCGTACCGCGCCACC
		R CGC AAGCTT GACTAGCCAACGCTAGAAGG
qPCR Primers
ATF3	qRT-PCR	F CCTCTGCGCTGGAATCAGTC
		R TTCTTTCTCGTCGCCTCTTTTT
ACTIN	qRT-PCR	F GTTGTCGACGACGAGCG
		R GCACAGAGCCTCGCCTT
ORF71	qRT-PCR	F GGATGCCCTAATGTCAATGC
		R GGCGATAGTGTTGGGAGTGT
LANA	qRT-PCR	F GCAGACTACACCTCCACACT
		R GTAGATCGGGGACTCTGTGG
ORF45	qRT-PCR	F CCATACAGCGACCCTGATGA
		R CCGATTCTCTGACTCAATACT
PAN	qRT-PCR	F TTTCCGTCCTACTTTTCCCAC
		R AAGGGGGCTACAACTGGC
ORF57	qRT-PCR	F TGGACATTATGAAGGGCATCCTA
		R CGGGTTCGGACAATTGCT
ORF59	qRT-PCR	F CGAGTCTTCGCAAAAGGTTC
		R CGAGTCTTCGCAAAAGGTTC
ORF25	qRT-PCR	F ACAGTTTATGGCACGCATAGTG
		R GGTTCTCTGAATCTCGTCGTGT
ORF64	qRT-PCR	F CTTCCTCGAGGGCATCATATAC
		R TATACGGTGATGGACTTGATGG
K8	qRT-PCR	F CCTGGACGCTCTCTCACACA
		R GGATCTGCGAGTTGGAAGCT
ORF7	qRT-PCR	F TGGTAGGTGGGGGCAAACCAGA
		R ACAGACCCCCACAGTCTTAGACCCA
ORF26	qRT-PCR	F TACCACCAATGTGTCATTTATGG
		R CTGGGAACCAAGGCTGATAGGAT
K9	qRT-PCR	F GTCTCTGCGCCATTCAAAAC
		R CCGGACACGACAACTAAGAA
ChIP Primers
K8	ChIP-qPCR	F CACTCCTGCAAGAGATCAGG
		R GCAACAACGTAACGCATTGC
ATF3-LBS-1	ChIP-qPCR	F CCTTTTGTCATCCTTTTGGG
		R AGTGGGGATGGGGTCATCAA
ATF3-LBS-2	ChIP-qPCR	F TTTACCAGACACAGACTGGG
		R AAGGTTGGCAAAGCAAAAGG
