# Supplementary material for: Transcriptional factor ATF3 impairs KSHV lytic replication by suppressing the expression of viral bZIP protein K8
Source: PLoS Pathog. 2026 May 11;22(5):e1014222. doi: 10.1371/journal.ppat.1014222 (PMC13178968; doi:10.1371/journal.ppat.1014222)
Supplement: S5 Table — (XLSX) [file ppat.1014222.s017.xlsx]

## Sheet: Fig. 3G
Vector			ATF3
741759	584159	539951	81566.7	84943.1	91959

## Sheet: Fig. 3A
	Lanes		Tubulun		LANA		LANA/Tubulin
Band Intensity analyzed by Fiji Software	1	48 h-Mock	12188.4		19280.7		1.58189		1
	2	48 h-Dox	10234.7		23463		2.29249		1.44921
	3	72 h-Mock	12040		17326		1.43904		0.909696
	4	72 h-Dox	12663.7		19784.7		1.56232		0.987629
	5	96 h-Mock	13332.5		17859.2		1.33952		0.846782
	6	96 h-Dox	13167.4		26186.3		1.98873		1.25719
	7	120 h-Mock	11767.3		19968.8		1.69697		1.07275
	8	120 h-Dox	12488.3		28858.5		2.31084		1.46081
					ATF3		ATF3/Tubulin
					29204.4		2.39608		1
					24075.4		2.35233		0.981741
					25294.3		2.10087		0.876792
					18387.7		1.45201		0.605992
					27994.8		2.09973		0.87632
					13240.6		1.00556		0.419668
					27528.1		2.33937		0.976331
					7819.55		0.626149		0.261322

## Sheet: Fig. 3B
	Mock			Dox
48h	0.831571	1.04988	1.14541	0.933347	1.03425	1.06797
72h	1.14824	0.89948	0.968225	0.627522	0.646153	0.690178
96h	0.944275	1.01922	1.03905	0.347857	0.350366	0.501299
120h	1.11673	1.14464	0.782315	0.203519	0.296701	0.26791

## Sheet: Fig. 3E
	Vector			ATF3
ORF45	1.07927	0.93013	0.996151	0.527031	0.514305	0.516201
PAN	1.1462	1.07498	0.811596	0.40515	0.345162	0.528399
ORF57	1.20799	0.802201	1.03194	0.322778	0.346822	0.4073
ORF59	1.03243	0.959131	1.00986	0.314701	0.344278	0.338749
ORF25	1.05187	0.889628	1.06864	0.600572	0.456725	0.720756
ORF64	0.895633	1.11937	0.99746	0.511805	0.530936	0.475775

## Sheet: Fig. 3F
Vector			ATF3
410431	444754	396824	88993.3	71648.3	72348.9

## Sheet: Fig. 4C
	siCON			siATF3-1			siATF3-2
ATF3	0.966759	1.01711	1.01698	0.196607	0.309006	0.221395	0.316978	0.279157	0.255369
ORF45	0.985916	1.00112	1.01315	5.48947	5.40178	5.57591	4.48219	4.51458	4.4707
PAN	0.972983	1.02004	1.00758	4.84365	5.35026	4.76734	4.81108	4.75377	4.67108
ORF57	0.938762	1.09553	0.972344	3.35593	3.58977	3.54366	3.39596	3.45891	3.13606
ORF59	1.02706	0.932464	1.04417	4.0127	4.1294	4.12171	4.01278	4.1185	3.8694
ORF64	1.02612	0.962417	1.0126	3.80598	3.8681	3.95159	3.11923	3.20172	3.31402

## Sheet: Fig. 4D
siCON			siATF3-1			siATF3-2
274463	255052	265558	2.82535e+06	2876405	2835115	2.61449e+06	2.48805e+06	2.67293e+06

## Sheet: Fig. 4E
siCON			siATF3-1			siATF3-2
621004	662014	650559	4.58515e+06	5144864	5.56738e+06	4812825	5015560	4763792

## Sheet: Fig. 5B
IgG			ATF3
0.0140113	0.0138472	0.0125608	0.1299	0.15994	0.177699

## Sheet: Fig. 5C
pK8	A3-0	1.00067	1.00749	0.991839
	A3-0.5	0.920001	0.843079	0.948841
	A3-1	0.565928	0.588097	0.643085
	A3-2	0.348142	0.343538	0.330508

[truncated: 39 more sheets: Fig. 5D, Fig. 5E, Fig. 5F, Fig. 6A, Fig. 6B, Fig. 6C, Fig. 6D, Fig. 6E, Fig. 6F, Fig. 7A, Fig. 7B, Fig. 7D, Fig. 7E, Fig. 7F, Fig. S1C, Fig. S1D, Fig. S3A, Fig. S3B, Fig. S3C, Fig. S3D …]
